# Supplementary material for: ER-mitochondria contacts promote mtDNA nucleoids active transportation via mitochondrial dynamic tubulation
Source: Nat Commun. 2020 Sep 8;11:4471. doi: 10.1038/s41467-020-18202-4 (PMC7478960; doi:10.1038/s41467-020-18202-4)
Supplement: Supplementary file 11 — Source Data [file 41467_2020_18202_MOESM11_ESM.xlsx]

## Sheet: Figure 1
	figure 1b
		in the tubule	Not in the tubule	total events
	events	24	18	42
	percentage	0.57	0.43
	figure 1d
		mtDNA		MDT
	events	x	y	x	y
	1	84	67	84	72
		95	101	96	110
		105	119	108	129
		117	141	117	146
		116	140	117	145
	cross correlation coefficient	0.9893
	2	98	36	92	36
		79	40	71	42
		71	49	60	56
		67	52	57	54
		51	53	44	53
		44	58	35	59
		36	57	26	62
		23	57	22	55
	cross correlation coefficient	0.9485
	3	25	32	30	52
		27	32	39	49
		33	40	51	47
		63	44	71	46
		71	42	79	44
		82	42	88	42
	cross correlation coefficient	0.8913
	4	73	67	75	74
		81	101	83	110
		93	119	97	131
		103	140	104	147
	cross correlation coefficient	0.9912
	5	60	37	75	83
		61	45	80	88
		63	45	96	109
		82	77	124	146
		98	106	159	185
		113	126	186	196
		127	141	193	198
		138	160	189	198
	cross correlation coefficient	0.9322
	6	130	165	123	153
		121	146	124	136
		128	135	130	124
		128	129	129	111
		128	121	129	96
		131	117	132	84
		130	116	132	75
		132	118	131	65
		135	116	128	56
		135	101	122	43
		134	98	117	33
		127	79	110	18
		118	63	107	19
		117	53	104	13
		115	48	105	16
		110	38	110	19
		113	40	107	18
		113	38	110	25
		111	41	106	19
	cross correlation coefficient	0.9093
	7	24	52	29	44
		38	46	48	42
		47	46	56	39
		63	37	69	32
		73	31	83	24
		83	27	89	24
	cross correlation coefficient	0.9525
	8	49	52	48	61
		46	54	49	63
		45	55	48	62
		43	56	44	62
		43	56	48	64
		52	58	52	76
		56	65	58	81
		59	72	63	83
		60	75	62	85
		64	78	66	88
		64	79	68	95
		63	88	64	99
	cross correlation coefficient	0.9572
	9	172	121	176	126
		174	122	181	138
		185	141	196	170
		191	156	195	180
		189	153	193	190
		186	162	193	198
		191	183	194	200
		189	181	191	199
		188	193	191	201
		181	199	179	205
	cross correlation coefficient	0.8674
	10	90	21	87	24
		86	35	76	48
		84	64	85	80
		83	102	87	116
		98	137	106	152
		103	143	119	175
		126	168	123	169
	cross correlation coefficient	0.9688
	11	122	21	115	42
		114	32	118	74
		116	47	109	108
		102	104	94	133
		90	142	91	148
		74	170	72	170
	cross correlation coefficient	0.8721
	12	123	44	115	57
		122	49	103	73
		102	74	94	94
		98	100	86	128
		89	115	72	156
		79	140	68	177
	cross correlation coefficient	0.8179
	13	75	103	69	104
		67	105	46	108
		40	107	31	102
	cross correlation coefficient	0.9798
	14	8	33	10	33
		10	32	15	31
		13	31	18	29
		17	31	22	28
		19	30	23	27
		22	28	27	26
		25	26	28	23
		27	25	31	22
	cross correlation coefficient	0.9699
	15	89	78	94	92
		95	84	99	95
		103	104	111	123
		107	105	116	122
		118	119	130	137
		127	127	119	127
	cross correlation coefficient	0.9
	16	167	106	148	113
		145	110	73	108
		90	102	26	100
		53	104	20	103
		32	106	28	104
	cross correlation coefficient	0.7743
	17	22	39	29	40
		58	51	82	61
		78	58	96	65
		58	50	77	58
	cross correlation coefficient	0.9604
	mean	0.9225
	SEM	0.01501
	figure 1e
		Tip	Non-tip	total
	events	15	2	17
	percentage	0.88	0.11

## Sheet: Figure 3
	figure 3c
	cell	Total Miro1 puncta	colocalized with EMCS	percentage %
	1	39	26	66.6667
	2	47	38	80.8511
	3	17	11	64.7059
	4	24	18	75
	5	13	9	69.2308
	6	27	19	70.3704
	7	13	9	69.2308
	8	30	20	66.6667
	9	48	38	79.1667
	10	66	48	72.7273
	mean			71.4616
	SEM			1.714
	figure 3e
	1
	Position(μm)	0	0.0313	0.0626	0.0939	0.1252	0.1565	0.1878	0.2191	0.2504	0.2817	0.313	0.3443	0.3756	0.4069
	mtDNA	82.556	104.403	123.604	129.228	120.711	108.414	99.001	89.258	73.675	54.542	39.614	30.964	24.118	16.444
	Miro1	13.8889	19.6949	27.3609	33.8402	38.0677	41.8462	47.4609	54.8711	61.6982	63.6483	58.1992	47.1124	34.1591	26.1111
	2
	Position(μm)	0	0.0313	0.0626	0.0939	0.1252	0.1565	0.1878	0.2191	0.2504	0.2817	0.313	0.3443	0.3756	0.4069	0.4382	0.4695
	mtDNA	17	36.571	65.086	98.398	112.955	102.759	77.66	57.39	51.907	51.62	45.722	33.175	18.856	9.338	3.536	2.5
	Miro1	10.3333	9.1351	7.4072	5.7044	7.1723	12.216	20.2267	27.2965	31.3889	33.12	32.4506	29.7916	27.0378	26.481	26.1175	23.8333
	3
	Position(μm)	0	0.0313	0.0626	0.0939	0.1252	0.1565	0.1878	0.2191	0.2504	0.2817	0.313	0.3443	0.3756	0.4069	0.4382	0.4695	0.5008	0.5321	0.5634	0.5947	0.626	0.6573	0.6886	0.7199	0.7512	0.7825	0.8138	0.8451	0.8764
	mtDNA	22.7778	12.881	13.0544	21.1417	33.1293	47.1173	61.4195	75.5	85.3742	89.9427	95.1633	96.4966	95.8571	85.8384	64.3333	37.1627	14.9456	4.4983	2.7506	3.4048	3.7279	4.4444	7.6531	9.648	9.8095	9.9983	10.5918	9.8333	7.3333
	Miro1	16.3333	18.1463	23.1361	29.2625	35.0884	39.0102	39.7166	39.6667	41.0136	43.8124	46.2313	45.7177	39.8277	32.0714	28	33.6763	43.5714	49.9218	51.4059	46.3571	35.966	23.6111	14.0068	11.8129	15.5828	17.5323	14.381	7.9858	3
	4
	Position(μm)	0	0.0313	0.0626	0.0939	0.1252	0.1565	0.1878	0.2191	0.2504	0.2817	0.313	0.3443	0.3756	0.4069	0.4382	0.4695	0.5008	0.5321	0.5634	0.5947	0.626	0.6573	0.6886	0.7199
	mtDNA	4.1111	2.4203	0.9929	2.075	7.7448	17.8322	29.7759	37.8116	42.5942	44.8977	43.9912	39.3157	31.6957	25.4247	21.673	19.6326	16.6522	12.2754	7.1813	3.4783	1.8051	1.4203	2.2457	2.3333
	Miro1	8.3333	12.1166	14.7391	17.8704	22.3434	27.302	31.3367	33.1052	33.5396	32.4493	30.5753	30.6055	31.8954	32.9572	33.7805	30.8166	24.7864	18.8362	15.5327	14.6667	14.008	11.3142	8.9874	10.8889
	5
	Position(μm)	0	0.0313	0.0626	0.0939	0.1252	0.1565	0.1878	0.2191	0.2504	0.2817	0.313	0.3443	0.3756	0.4069	0.4382	0.4695	0.5008	0.5321	0.5634	0.5947
	mtDNA	2.625	10.989	36.169	79.34	117.169	127.374	97.859	53.329	25.843	17.136	19.294	15.894	11.063	6.673	4.948	3.26	1.913	1.882	4.066	7.75
	Miro1	8.5	8.7839	11.6666	15.2133	20.6482	27.2299	33.9726	39.9211	43.0263	43.5862	40.652	34.7895	27.2393	18.7884	11.5526	5.464	2.4211	0.9737	0.2368	0.625
	6
	Position(μm)	0	0.0313	0.0626	0.0939	0.1252	0.1565	0.1878	0.2191	0.2504	0.2817
	mtDNA	27.25	37.936	40.2068	33.3472	22.9174	14.7122	10.0208	6.9722	5.3627	6.4375
	Miro1	10.125	15.7222	20.3295	22.3333	21.1057	18.4614	15.5694	11.8927	8.0409	6.25
	7
	Position(μm)	0	0.0313	0.0626	0.0939	0.1252	0.1565	0.1878	0.2191	0.2504	0.2817	0.313	0.3443	0.3756	0.4069	0.4382	0.4695	0.5008	0.5321	0.5634
	mtDNA	12.625	15.264	14.937	23.441	57.056	115.959	184	229.832	241.937	208.859	153.42	101.155	66.861	48.1	36.383	25.333	14.441	5.563	2.375
	Miro1	32.875	26.9209	19.2207	15.8715	14.1235	12.8447	12.8056	12.528	14.4722	18.1719	23.3395	28.7778	32.9167	35.7639	35.1111	30.9601	25.6096	19.375	12.875
	8
	Position(μm)	0	0.0313	0.0626	0.0939	0.1252	0.1565	0.1878	0.2191	0.2504	0.2817	0.313	0.3443	0.3756	0.4069	0.4382	0.4695
	mtDNA	6.5	15.1306	40.5611	74.225	99.2778	103.472	88	64.3389	44.5611	31.65	21.8056	12.3111	6.2	4.8333	6.6333	9.125
	Miro1	3.5	4.9389	5.8444	6.875	9.0944	12.9167	18.75	26.9639	34.6833	37.125	31.2778	19.7333	8.9	3.7917	4.9333	8.25
	9
	Position(μm)	0	0.0313	0.0626	0.0939	0.1252	0.1565	0.1878	0.2191	0.2504	0.2817	0.313	0.3443	0.3756	0.4069	0.4382	0.4695
	mtDNA	3.875	9.546	31.743	80.14	147.382	177.528	161.53	112.242	63.325	34.565	24.75	21.658	18.31	15.304	10.909	5.5
	Miro1	3.5	1.3828	2.15	6.72	16.0322	28.9028	39.88	47.7356	49.3106	46.44	39.6944	32.4011	24.25	17.8	11.8667	6.75
	10
	Position(μm)	0	0.0313	0.0626	0.0939	0.1252	0.1565	0.1878	0.2191	0.2504	0.2817	0.313	0.3443	0.3756	0.4069	0.4382	0.4695	0.5008	0.5321	0.5634	0.5947	0.626	0.6573
	mtDNA	21	35.848	70.63	117.977	156.198	162.868	130.666	82.861	41.865	20.156	15.857	17.919	16.969	14.788	17.236	27.786	37.618	43.384	49.691	61.489	71.971	69.125
	Miro1	12	12.4066	14.0385	15.4656	16.5357	17.088	18.0689	21.2361	26.7738	32.3278	33.9646	33.0092	32.8622	34.4487	36.25	34.3291	28.5788	21.6429	15.9566	12.6071	9.5357	6.5625
	11
	Position(μm)	0	0.0313	0.0626	0.0939	0.1252	0.1565	0.1878	0.2191	0.2504	0.2817	0.313	0.3443	0.3756	0.4069	0.4382	0.4695	0.5008	0.5321	0.5634	0.5947	0.626	0.6573	0.6886
	mtDNA	24.75	33.472	47.407	58.533	70.866	105.769	160.822	234.949	302.303	365.969	395.554	392.562	339.237	247.66	162.351	106.372	73.468	52.558	32.498	16.442	6.044	2.558	4.75
	Miro1	7	6.6906	9.3079	11.5315	11.8988	9.6333	6.4174	3.5909	3.3409	6.5987	13.3017	21.5625	29.6364	32.1214	30.1798	25.8688	21.6281	18.7288	15.0083	10.5227	5.8409	3.1028	2.25
	12
	Position(μm)	0	0.0313	0.0626	0.0939	0.1252	0.1565	0.1878	0.2191	0.2504	0.2817	0.313	0.3443	0.3756	0.4069	0.4382	0.4695	0.5008	0.5321	0.5634	0.5947	0.626	0.6573	0.6886	0.7199	0.7512	0.7825	0.8138	0.8451	0.8764	0.9077	0.939
	mtDNA	22.375	10.943	7.031	13.014	27.953	48.797	76.238	117.721	175.742	239.894	299.281	346.49	375.103	369.775	325.172	248.912	161.351	87.076	44.725	26.469	15.933	6.988	2.617	3.129	3.901	2.986	4.181	8.988	11.844	9.965	6.599
	Miro1	4.25	3.8673	5.6124	9.2596	11.3061	10.6821	7.9638	5.3528	5.1346	6.6243	8.2016	9.5541	10.1003	10.6935	12.4255	14.8226	18.0484	21.2497	25.2293	31.9677	41.3145	49.7352	50.9341	45.4839	37.0907	29.7419	24.2779	18.5224	11.9355	5.6145	1.8814
	13
	Position(μm)	0	0.0313	0.0626	0.0939	0.1252	0.1565	0.1878	0.2191	0.2504	0.2817	0.313	0.3443	0.3756	0.4069	0.4382	0.4695	0.5008
	mtDNA	50	80.292	123.667	189.194	276.083	358.708	380.028	332.583	231.333	121.542	45.958	16.375	14.528	17.167	16.792	13.153	8
	Miro1	8.3333	9.1667	9.4167	8.9722	8.8333	9.9167	11.7361	14.25	17.6667	21.5972	25.625	27.7917	24.3889	17.5	10.7083	7.7083	9.3333
	14
	Position(μm)	0	0.0313	0.0626	0.0939	0.1252	0.1565	0.1878	0.2191	0.2504	0.2817	0.313	0.3443	0.3756	0.4069
	mtDNA	20.75	61.806	137.826	218.742	265.606	260.008	214.723	160.761	118.476	90.075	68.977	51.486	36.918	24.889
	Miro1	14.9167	13.4661	13.3026	13.2653	13.6151	17.2298	23.7032	29.7873	31.2308	26.1016	16.618	7.6512	3.641	5.8333
	15
	Position(μm)	0	0.0313	0.0626	0.0939	0.1252	0.1565	0.1878	0.2191	0.2504	0.2817	0.313	0.3443	0.3756	0.4069	0.4382	0.4695	0.5008	0.5321	0.5634	0.5947
	mtDNA	10.75	14.534	46.056	101.663	153.181	184.178	201.633	212.587	208.519	180.251	136.593	96.941	72.988	60.402	48.456	39.708	34.934	29.514	20.965	10.333
	Miro1	15.5833	14.4432	17.2533	20.7433	22.9649	20.8333	18.2895	19.8546	27.0393	36.0965	41.8509	40.8512	34.5489	26.5263	17.7368	11.8384	7.5242	5.54	4.9123	5.3333
	16
	Position(μm)	0	0.0313	0.0626	0.0939	0.1252	0.1565	0.1878	0.2191	0.2504	0.2817	0.313
	mtDNA	42.083	73.233	117.65	176.522	232.067	261	219.654	143.316	64.53	27.942	32.306
	Miro1	10.0556	8.6089	5.33	6.1067	12.4433	20	23.0311	20.3289	12.63	5.5089	4.3056
	17
	Position(μm)	0	0.0313	0.0626	0.0939	0.1252	0.1565	0.1878	0.2191	0.2504	0.2817	0.313	0.3443	0.3756	0.4069	0.4382	0.4695	0.5008	0.5321	0.5634	0.5947
	mtDNA	37.5	42.289	71.842	135.789	223.632	306.368	349.368	332.632	265.947	181.605	111.237	66.342	40.026	24	15.316	10.526	6.237	3.053	1.5	1
	Miro1	7.5	7.3947	9.2895	12.3421	15.5	18.8684	22.0263	24.4474	26.7895	29.2368	30.7895	29.9474	26.2105	20.5789	15.5526	13.1316	12.8947	12.8158	11.7105	9.5
	18
	Position(μm)	0	0.0313	0.0626	0.0939	0.1252	0.1565	0.1878	0.2191	0.2504	0.2817	0.313	0.3443	0.3756	0.4069	0.4382
	mtDNA	19	17.176	18.2296	31.0982	56.3163	83.5689	98.5561	94.4375	77.1939	56.3846	40.0561	30.7455	22.602	13.875	7.75
	Miro1	5.75	4.9821	11.5561	23.7564	37.0714	50.0108	62.3163	74.125	79.7806	69.9783	50.449	29.6352	18.8878	15.7583	13.75
	19
	Position(μm)	0	0.0313	0.0626	0.0939	0.1252	0.1565	0.1878	0.2191	0.2504	0.2817	0.313	0.3443	0.3756	0.4069	0.4382	0.4695	0.5008	0.5321	0.5634	0.5947	0.626	0.6573	0.6886	0.7199	0.7512	0.7825	0.8138	0.8451	0.8764	0.9077
	mtDNA	5.875	7.687	10.339	15.155	24.57	41.748	71.633	117.693	176.24	229.549	253.239	232.111	171.03	96.237	38.875	10.668	2.188	0.874	1.682	3.752	6.664	8.851	8.603	6.24	3.733	3.155	3.054	2.853	3.948	5.875
	Miro1	9	5.6925	3.816	2.6724	1.8696	1.569	1.6388	3.1084	7.3875	14.6839	23.4474	31.5282	38.4498	46.4569	58.7128	74.3844	88.0984	94.4999	90.9453	79.1421	63.6124	47.5922	33.135	21.3438	13.8998	10.25	8.1254	5.0447	2.2507	1.1875
	20
	Position(μm)	0	0.0313	0.0626	0.0939	0.1252	0.1565	0.1878	0.2191	0.2504	0.2817	0.313	0.3443	0.3756	0.4069	0.4382	0.4695	0.5008	0.5321	0.5634
	mtDNA	14.75	24.2402	44.0694	68.0312	83.9352	83.7373	69.1667	51.7789	40.5093	35.3281	30.1343	23.3328	14.75	6.8866	4.3333	6.5	10.3333	10.9242	8.5
	Miro1	34.5	32.9444	28.5509	24.901	23.9907	27.9838	34	42.9977	56.7685	73.4531	84.7315	85.86	77.6667	61.4913	40.6481	22.4167	9.9352	3.8067	2
	21
	Position(μm)	0	0.0313	0.0626	0.0939	0.1252	0.1565	0.1878	0.2191	0.2504	0.2817	0.313	0.3443	0.3756	0.4069	0.4382	0.4695
	mtDNA	32.9375	52.82	76.8817	94.78	87.2783	59.8333	31.5725	14.8	11.185	10.6	11.0208	9.3	7.665	7.9067	8.1508	8
	Miro1	8.3125	3.86	5.43	14.1	29.2167	42	48.515	48.2733	45.5983	42.5	40.125	35.1	25.185	13.3267	7.3175	7.5
	22
	Position(μm)	0	0.0313	0.0626	0.0939	0.1252	0.1565	0.1878	0.2191	0.2504	0.2817	0.313	0.3443	0.3756	0.4069	0.4382	0.4695	0.5008	0.5321
	mtDNA	7.625	5.7165	12.7336	34.4857	64.8819	88.059	91.7059	76.0294	50.6471	28.6657	15.7362	12.2024	14.295	16.7762	17.4931	16.7005	15.4105	12.3125
	Miro1	43.75	44.9494	39.7907	35.867	41.4567	57.7502	80.6471	101.373	111.425	106.184	87.3235	60.7556	37.7137	28.8237	32.4507	39.1804	39.987	32.4375
	23
	Position(μm)	0	0.0313	0.0626	0.0939	0.1252	0.1565	0.1878	0.2191	0.2504	0.2817	0.313	0.3443	0.3756	0.4069	0.4382	0.4695	0.5008
	mtDNA	16	27.7803	34.8984	32.6729	26.75	23.6533	23.2148	21.6094	13.625	6.3467	2.918	3.1074	3.0938	1.4531	1.5273	3.585	4.625
	Miro1	10	14.085	24.5156	36.9395	49.375	58.3457	68.6133	80.7656	92.875	95.3721	85.9805	63.6885	38.9062	23.124	18.9258	18.5918	14.3125
	24
	Position(μm)	0	0.0313	0.0626	0.0939	0.1252	0.1565	0.1878	0.2191	0.2504	0.2817	0.313	0.3443	0.3756	0.4069	0.4382	0.4695	0.5008	0.5321
	mtDNA	19.5	43.3	87.447	136.89	174.891	191.238	168.266	132.969	97.308	68.129	52.997	45.178	37.955	29.886	18.268	7.681	2.68	2.75
	Miro1	4.25	1.8382	1.0032	1.0045	1.6068	2.6352	5.3387	10.4258	19.7124	33.3938	46.758	54.1832	52.6233	45.3951	36.7641	30.7705	28.9195	28.5625
	25
	Position(μm)	0	0.0313	0.0626	0.0939	0.1252	0.1565	0.1878	0.2191	0.2504	0.2817	0.313	0.3443	0.3756	0.4069	0.4382	0.4695
	mtDNA	33.917	27.543	50.043	89.1	128.837	128.704	95.567	50.681	18.637	9.85	10.917	10.806	7.35	6.204	9.22	11.167
	Miro1	18.75	18.9259	28.7889	44	55.9056	60.4167	63.4667	69.337	80.137	91.3333	98.4722	95.4278	75.2	45.6852	20.1444	22.5
	26
	Position(μm)	0	0.0313	0.0626	0.0939	0.1252	0.1565	0.1878	0.2191	0.2504	0.2817	0.313	0.3443	0.3756	0.4069	0.4382
	mtDNA	14.667	26.189	49.985	83.457	112.905	124.383	114.156	89.646	62.556	39.835	27.524	23.917	22.204	18.173	12.861
	Miro1	4	10.791	18.871	27.267	39.721	64.049	100.98	139.042	159.698	150.837	117.854	74.874	36.347	12.44	3.25
	27
	Position(μm)	0	0.0313	0.0626	0.0939	0.1252	0.1565	0.1878	0.2191	0.2504	0.2817	0.313	0.3443	0.3756	0.4069	0.4382	0.4695	0.5008	0.5321	0.5634	0.5947	0.626
	mtDNA	24	33.1436	45.3406	55.5066	70.7031	88.1904	95.5992	93.3871	78.4	58.0982	39.2422	25.2578	16.0375	9.1295	6.7773	7.0332	8.2	7.2916	5.8195	4.0963	3.375
	Miro1	34.5	29.861	27.691	27.523	26.981	29.795	38.053	50.083	60.7	66.539	74.832	90.61	115.434	144.399	154.666	142.599	111.05	73.889	41.32	20.025	8.047
	28
	Position(μm)	0	0.0313	0.0626	0.0939	0.1252	0.1565	0.1878	0.2191	0.2504	0.2817	0.313	0.3443	0.3756
	mtDNA	22.375	38.277	66.195	101.398	125.708	124.939	105.656	77.318	50.458	32.768	23.997	20.631	17.438
	Miro1	11.125	19.856	29.576	38.92	55.208	81.595	116.375	143.751	146.625	127.564	90.539	51.885	26.312
	29
	Position(μm)	0	0.0313	0.0626	0.0939	0.1252	0.1565	0.1878	0.2191	0.2504	0.2817	0.313	0.3443	0.3756	0.4069	0.4382	0.4695	0.5008
	mtDNA	15.672	14.92	54.227	132.05	209.123	243.8	206.228	140.165	83.562	48.982	36.832	31.039	24.395	15.586	7.067	3.141	6.875
	Miro1	28.6719	32.8308	44.4751	51.3198	44.248	31.1512	29.8105	46.6329	69.25	83.8884	79.1875	65.2893	47.4551	30	14.25	5.875	7.5625
	30
	Position(μm)	0	0.0313	0.0626	0.0939	0.1252	0.1565	0.1878	0.2191	0.2504	0.2817	0.313	0.3443	0.3756
	mtDNA	11.625	28.8867	48.5365	56.7148	39.5417	19.6126	6.4297	3.7533	5.6042	7.2793	8.237	7.8398	6.25
	Miro1	10.625	9.5417	9.6328	19.1074	41.2292	62.7181	72.2578	63.0768	43.3333	24.2969	16.4766	15.0462	13
	31
	Position(μm)	0	0.0313	0.0626	0.0939	0.1252	0.1565	0.1878	0.2191	0.2504	0.2817	0.313	0.3443	0.3756
	mtDNA	53.656	115.481	223.816	335.377	397.094	377.796	306.551	193.951	110.625	56.187	36.938	29.062	19.375
	Miro1	23.0312	23.6113	19.1367	19.9648	32.5625	54.123	74.5625	88.3154	91.75	83.4795	67.8984	49.1387	33.5
	32
	Position(μm)	0	0.0313	0.0626	0.0939	0.1252	0.1565	0.1878	0.2191	0.2504	0.2817	0.313	0.3443	0.3756	0.4069
	mtDNA	76.516	150.179	238.431	297.123	304.642	281.551	262.575	257.399	240.755	189.963	115.832	55.287	31.785	32
	Miro1	8.8594	10.4482	17.4231	28.2975	39.2923	45.6605	45.7135	42.8302	38.2788	33.662	28.5769	20.8846	13.2115	7.5
	33
	Position(μm)	0	0.0313	0.0626	0.0939	0.1252	0.1565	0.1878	0.2191	0.2504	0.2817	0.313	0.3443	0.3756	0.4069	0.4382
	mtDNA	57.188	102.725	180.452	226.522	205.704	152.159	113.016	98.984	86.397	64.287	45.24	40.837	44.041	50.016	71.203
	Miro1	22.1875	17.4322	16.5357	23.3201	40.2551	58.0264	70.8619	75.7891	73.7041	68.8498	64.8929	59.978	50.949	35.8713	23.6719
	34
	Position(μm)	0	0.0313	0.0626	0.0939	0.1252	0.1565	0.1878	0.2191	0.2504	0.2817	0.313	0.3443	0.3756	0.4069	0.4382	0.4695	0.5008	0.5321	0.5634
	mtDNA	20.375	20.224	28.444	56.861	96.86	136.735	161.292	157.356	133.806	82.125	36.63	13.272	9.354	11.372	11.222	8.028	4.573	1.555	1.421e-13
	Miro1	26.062	29.154	31.111	32.361	36.356	44.873	58.792	78.333	102.633	117.875	121.707	101.906	69.444	35.883	13.502	9	12.725	18.907	19.5
	35
	Position(μm)	0	0.0313	0.0626	0.0939	0.1252	0.1565	0.1878	0.2191	0.2504	0.2817	0.313	0.3443	0.3756	0.4069	0.4382	0.4695
	mtDNA	27.25	39.68	67.947	123.02	189.69	224.222	214.74	156.491	93.072	64.96	78.611	108.547	145.18	156.062	143.58	113
	Miro1	15	16.4667	18.4144	18.88	17.7167	17.7778	21.34	30.6978	39.2689	45	47.1111	47.9756	47.93	46.4311	43.1333	39
	36
	Position(μm)	0	0.0313	0.0626	0.0939	0.1252	0.1565	0.1878	0.2191	0.2504	0.2817	0.313
	mtDNA	73.75	123.104	214.54	296.479	315.76	258.438	159.688	76.55	39.665	34.506	34.188
	Miro1	40	40.75	42.1025	45.1838	50.55	57.4688	62.7075	61.8488	51.39	33.4675	16.5625
	37
	Position(μm)	0	0.0313	0.0626	0.0939	0.1252	0.1565	0.1878	0.2191	0.2504	0.2817	0.313	0.3443	0.3756	0.4069	0.4382
	mtDNA	131.75	121.096	151.449	212.962	253.166	231.809	158.699	76.203	22.607	3.294	0	0	0	0.715	2.75
	Miro1	9.875	16.588	22.9592	27.2978	30.75	35.3096	42.1276	49.25	51.9413	48.2599	39	27.9758	19.5778	15.0542	12.5
	38
	Position(μm)	0	0.0313	0.0626	0.0939	0.1252	0.1565	0.1878	0.2191	0.2504	0.2817	0.313	0.3443	0.3756	0.4069	0.4382	0.4695	0.5008	0.5321	0.5634	0.5947	0.626	0.6573
	mtDNA	16.556	16.175	22.302	47.524	90.418	139.077	179.476	206.407	217.296	212.222	189.64	152.712	111.095	76.272	53.37	41.206	31.275	20.074	11.317	7.884	6.804	5.167
	Miro1	9.4444	6.5476	5.4921	10.1429	20.5926	32.1561	38.254	37.2037	35.2169	41.3571	58.4021	79.2169	92.9048	92.2275	78.8148	61.7302	46.2751	32.5635	20.1111	10.5767	5.6825	4.5
	39
	Position(μm)	0	0.0313	0.0626	0.0939	0.1252	0.1565	0.1878	0.2191	0.2504	0.2817	0.313	0.3443	0.3756	0.4069	0.4382
	mtDNA	29.444	22.685	24.093	57.499	117.408	165.296	165.162	127.792	68.841	31.37	20.49	25.7	28.088	24.7	17.167
	Miro1	11.8889	11.6641	10.5476	8.9016	7.4762	7.0238	10.2642	18.4167	31.5805	43.9753	48.5748	41.555	28.1474	15.9388	15.5556
	40
	Position(μm)	0	0.0313	0.0626	0.0939	0.1252	0.1565	0.1878	0.2191	0.2504	0.2817	0.313	0.3443
	mtDNA	23.9167	28.2782	40.7479	57.5583	66.0303	56.4371	37.7408	18.0937	7.2394	4.4224	5.3629	6.7778
	Miro1	12.0278	15.1791	14.6348	14.4986	18.0427	26.7824	36.5266	42.2865	40.197	33.1212	26.2121	20.5556
	41
	Position(μm)	0	0.0313	0.0626	0.0939	0.1252	0.1565	0.1878	0.2191	0.2504	0.2817	0.313	0.3443	0.3756	0.4069	0.4382	0.4695	0.5008	0.5321	0.5634
	mtDNA	20	33.169	41.012	55.319	94.333	165.194	240	291.858	293.151	241	184.901	143.423	119.083	97.04	63.691	30.181	9.71	4.044	2
	Miro1	9.75	10.9684	17	26.2986	34.0401	36.9977	35.2222	32.6698	34.7963	42.3125	53.9753	63.6165	70.4167	73.4452	69.3889	61.625	50.9877	41.4938	36
	42
	Position(μm)	0	0.0313	0.0626	0.0939	0.1252	0.1565	0.1878	0.2191	0.2504	0.2817	0.313	0.3443	0.3756	0.4069	0.4382
	mtDNA	65.875	80.759	110.5	123.259	114.929	111.384	128	143.688	141.375	118.955	86.571	58.973	43.411	37.902	33
	Miro1	9.5	11.3839	18.1071	27.3214	34.9286	37.6875	34.8929	29.5	24.5357	21.4196	19.7143	21.125	22.4464	21.0804	14.5
	43
	Position(μm)	0	0.0313	0.0626	0.0939	0.1252	0.1565	0.1878	0.2191	0.2504	0.2817	0.313	0.3443	0.3756	0.4069	0.4382
	mtDNA	6.625	16.915	54.571	99.701	129.372	125.481	90.102	52.219	29.912	29.125	31.911	27.364	14.857	5.073	1.75
	Miro1	10.875	7.2315	5.2194	8.4758	20.0395	34.9426	51.2143	62.5	63.6505	54.111	36.1276	17.4369	7.5574	7.5542	12
	44
	Position(μm)	0	0.0313	0.0626	0.0939	0.1252	0.1565	0.1878	0.2191	0.2504	0.2817	0.313	0.3443	0.3756	0.4069
	mtDNA	9.3125	16.2189	35.5677	61.0762	86.1823	93.3447	86.0692	72.1272	58.443	48.358	43.5917	37.108	29.1986	17.25
	Miro1	11.25	17.7115	22.7715	27.1649	31.4708	34.6701	36.4131	34.7589	29.5962	22.6627	17.7755	15.1235	14.5832	13.75
	45
	Position(μm)	0	0.0313	0.0626	0.0939	0.1252	0.1565	0.1878	0.2191	0.2504	0.2817	0.313	0.3443	0.3756	0.4069	0.4382	0.4695	0.5008	0.5321	0.5634	0.5947	0.626
	mtDNA	5.5	18.016	49.662	88.523	115.075	116.984	90.9	58.917	36.8	27.769	25.344	20.678	11.625	4.164	0.825	0	0.6	1.575	2.975	3.792	3.875
	Miro1	19	13.3922	7.5687	3.3266	4.3	12.2344	23	31.525	36.4	37.3438	39.9375	43.2453	43.4	38.8531	32.9437	27.7969	24.3	20.7797	15.575	9.1172	4
	46
	Position(μm)	0	0.0313	0.0626	0.0939	0.1252	0.1565	0.1878	0.2191	0.2504	0.2817	0.313	0.3443	0.3756
	mtDNA	36.625	56.2917	84.3333	101.938	88.6042	60.3646	35.7812	24.8333	23.5	22.7188	18.7604	15.1042	14.125
	Miro1	5	6.6771	9.9167	13.25	17.4792	20.2083	22.0312	22.5625	21.1667	18.25	12.0521	7.3958	5.625
	47
	Position(μm)	0	0.0313	0.0626	0.0939	0.1252	0.1565	0.1878	0.2191	0.2504	0.2817	0.313	0.3443	0.3756	0.4069	0.4382	0.4695	0.5008
	mtDNA	40.875	44.773	62.992	104.302	145.344	151.423	112.523	55.448	15.844	5.479	7.918	10.374	9.219	8.479	7.643	5.926	4.438
	Miro1	7.375	8.9243	10.5234	16.5166	27.7812	42.0244	54.0898	61.8525	66.125	66.272	63.0078	55.9282	44.9844	34.4307	26.6973	20.7231	14.6875
	48
	Position(μm)	0	0.0313	0.0626	0.0939	0.1252	0.1565	0.1878	0.2191	0.2504	0.2817	0.313	0.3443	0.3756	0.4069	0.4382	0.4695	0.5008
	mtDNA	19.75	15.681	26.515	70.358	143.783	216.485	250.113	225.028	153.344	80.429	34.131	13.738	5.607	2.057	2.449	4.021	5.125
	Miro1	28.2812	41.8772	54.9082	61.7739	60.0918	54.3354	52.6543	60.8719	74.9531	86.2466	87.0259	75.1371	55.25	35.7808	23.2881	18.7914	19.125
	49
	Position(μm)	0	0.0313	0.0626	0.0939	0.1252	0.1565	0.1878	0.2191	0.2504	0.2817	0.313	0.3443	0.3756
	mtDNA	18.1719	20.694	31	52.377	77.2708	94.2546	85.4844	64.9362	41.0104	23.3164	15.6146	11.9824	8.25
	Miro1	38.25	46.2637	46.0208	42.5859	42.5833	51.1693	70.5938	83.9212	87.1719	77.2754	61.2188	44.875	31.25
	50
	Position(μm)	0	0.0313	0.0626	0.0939	0.1252	0.1565	0.1878	0.2191	0.2504	0.2817	0.313	0.3443	0.3756	0.4069	0.4382	0.4695	0.5008	0.5321	0.5634
	mtDNA	7.625	19.771	38.113	67.514	113.352	189.187	263.17	303.862	284.304	214.602	140.845	85.543	59.042	41.269	31.008	30.101	34.164	32.879	23.922
	Miro1	12.9688	15.0805	21.9464	34.6892	45.9676	51.4454	54.4149	61.0944	75.6192	91.7578	101.813	96.2223	80.7917	60.3463	43.8237	31.3845	19.7851	9.7167	4.1094
	51
	Position(μm)	0	0.0313	0.0626	0.0939	0.1252	0.1565	0.1878	0.2191	0.2504	0.2817	0.313	0.3443	0.3756	0.4069
	mtDNA	4.5	4.5656	4.3609	9.3386	24.4869	44.5525	58.2263	57.4337	45.331	30.6575	19.4782	13.4602	12.1409	17.9844
	Miro1	22.5625	37.8532	54.75	69.083	80.6564	90.3801	98.3543	103.273	100.815	89.3596	69.7718	46.772	27.5854	15.3906
	52
	Position(μm)	0	0.0313	0.0626	0.0939	0.1252	0.1565	0.1878	0.2191	0.2504	0.2817	0.313	0.3443	0.3756	0.4069
	mtDNA	51.062	79.064	128.939	181.022	199.318	171.849	120.178	74.258	45.162	24.572	14.127	9.096	6.7	6.5
	Miro1	20.5	22.568	27.9893	37.3447	49.047	59.9956	63.1757	62.9423	58.25	51.6346	46.9423	44.5769	43.4001	39.75
	53
	Position(μm)	0	0.0313	0.0626	0.0939	0.1252	0.1565	0.1878	0.2191	0.2504	0.2817	0.313	0.3443
	mtDNA	78.781	99.441	139.074	184.782	219.905	218.094	191.229	158.603	134.887	128.816	136.431	150.125
	Miro1	22.625	18.1519	17.5713	25.0522	41.4739	60.4819	75.2887	80.8882	72.1043	52.4649	31.7386	16.4688
	54
	Position(μm)	0	0.0313	0.0626	0.0939	0.1252	0.1565	0.1878	0.2191	0.2504	0.2817
	mtDNA	23.5	36.7292	54.6111	69.75	70	53.2153	30.5	21	21.0556	17.6875
	Miro1	21.5	31.5972	43.1111	54.625	63.6111	65.2847	57	37.1042	18.2222	7.3125
	55
	Position(μm)	0	0.0313	0.0626	0.0939	0.1252	0.1565	0.1878	0.2191	0.2504	0.2817	0.313	0.3443	0.3756	0.4069	0.4382
	mtDNA	10.969	39.856	104.966	215.027	330.309	398.814	380.005	302.875	189.042	102.134	68.003	71.931	110.256	157.024	187.219
	Miro1	5.9062	8.0013	12.0753	14.6604	12.2274	7.2946	6.7162	14.5625	30.4525	48.3597	58.7551	61.0006	54.7353	41.5721	27.1562
	56
	Position(μm)	0	0.0313	0.0626	0.0939	0.1252	0.1565	0.1878	0.2191	0.2504	0.2817	0.313	0.3443	0.3756	0.4069	0.4382	0.4695	0.5008	0.5321
	mtDNA	34.688	30.423	27.606	43.175	76.979	106.355	114.89	94.536	61.335	34.814	20.53	15.782	16.492	17.538	15.768	12.092	9.409	9.438
	Miro1	4.625	10.5965	20.849	32.9853	44.3718	53.2498	62.045	69.7076	74.3108	76.2481	76.0221	74.0441	68.0368	56.9053	42.7318	29.4719	22.6055	22.8125
	57
	Position(μm)	0	0.0313	0.0626	0.0939	0.1252	0.1565	0.1878	0.2191	0.2504	0.2817	0.313	0.3443	0.3756	0.4069	0.4382	0.4695
	mtDNA	34.875	50.148	75.893	106.82	135.038	145.403	138.665	116.709	84.415	58.44	41.319	28.711	17.735	8.297	4.396	6.75
	Miro1	32.5	37.5739	42.6367	45.81	46.3122	45.4028	45.295	50.5056	62.7722	77.965	89.625	89.5467	77.575	58.9044	40.945	29
	58
	Position(μm)	0	0.0313	0.0626	0.0939	0.1252	0.1565	0.1878	0.2191	0.2504	0.2817	0.313	0.3443	0.3756	0.4069	0.4382
	mtDNA	25	37.3756	58.7041	84.9056	103.475	105.255	93.3628	73.625	51.5612	34.3158	24.0034	18.3699	15.843	13.6601	11
	Miro1	32.75	40.1063	48.2959	57.068	64.1661	68.5128	70.8764	70.3611	64.9592	53.6185	39.3447	24.074	12.3067	7.1749	6
	59
	Position(μm)	0	0.0313	0.0626	0.0939	0.1252	0.1565	0.1878	0.2191	0.2504	0.2817	0.313	0.3443
	mtDNA	18.7778	29.438	56.8026	86.9532	100.051	92.7778	68.9242	38.9807	18.6648	7.8907	6.126	6.1111
	Miro1	34.1111	37.7961	44.0425	52.4986	60.5248	67.8127	69.4826	64.0579	53.9323	41.0606	29.1006	21.2222
	60
	Position(μm)	0	0.0313	0.0626	0.0939	0.1252	0.1565	0.1878	0.2191	0.2504
	mtDNA	79	149.146	216	252.302	242.667	180.8	110.958	57.698	28.528
	Miro1	26.8333	39.9375	55.7222	62.776	56.1111	38.7413	25.4583	17.7708	16.6389
	61
	Position(μm)	0	0.0313	0.0626	0.0939	0.1252	0.1565	0.1878	0.2191	0.2504	0.2817	0.313	0.3443	0.3756	0.4069	0.4382	0.4695	0.5008
	mtDNA	22.333	39.156	62.314	110.27	196.507	295.086	359.51	350.743	271.222	176.09	110.521	81.78	74.146	66.897	53.309	34.812	16.778
	Miro1	19.6667	18.9266	19.75	23.25	28.25	31.6875	33.2917	36.6875	43.6389	54.8281	67.4219	75.424	74.25	66.3125	56.6962	50.9284	51.3333
	62
	Position(μm)	0	0.0313	0.0626	0.0939	0.1252	0.1565	0.1878	0.2191	0.2504	0.2817	0.313	0.3443	0.3756	0.4069	0.4382	0.4695
	mtDNA	11.111	37.041	98.659	186.239	261.415	280.731	237.167	164.68	104.504	75.783	69.278	65.969	55.356	38.933	24.548	13.333
	Miro1	21.0556	24.413	30.8333	37.25	41.6963	43.5648	47.2	56.95	70.3333	80.4056	80.6296	70.35	54.4778	39.5315	29.8111	24
	63
	Position(μm)	0	0.0313	0.0626	0.0939	0.1252	0.1565	0.1878	0.2191	0.2504	0.2817	0.313	0.3443	0.3756	0.4069	0.4382	0.4695	0.5008
	mtDNA	9.1111	9.2882	8.9062	20.1467	47.4028	77.5495	95.6806	83.0877	58.8333	36.3585	23.5486	19.9688	17.7778	12.5582	7.3542	4.2691	2.2222
	Miro1	10.5556	13.2917	19.3438	27.4887	36.0833	42.8359	46.9583	46.5538	45.5	44.6233	43.8576	40.9375	33.7361	25.6163	18.1562	14.9661	14.1111
	64
	Position(μm)	0	0.0313	0.0626	0.0939	0.1252	0.1565	0.1878	0.2191	0.2504	0.2817	0.313	0.3443
	mtDNA	44.0556	66.4587	89.5	98.6279	87.0579	62.7996	39.141	25.1405	19.4972	16.337	13.3843	9.7778
	Miro1	12.3889	14.4959	21.5758	27.6146	29.7727	28.5303	26.466	24.374	20.697	14.9697	10.0826	11.2778
	65
	Position(μm)	0	0.0313	0.0626	0.0939	0.1252	0.1565	0.1878	0.2191	0.2504	0.2817	0.313
	mtDNA	26.5	42.9694	53.2667	52.5361	40.5222	23.4167	10.1556	3.5194	1.9	3.2972	6.7778
	Miro1	11.1111	15.1889	19.9333	23.0639	23.5222	20.9583	16.8222	12.1639	7.8	5.9167	6
	66
	Position(μm)	0	0.0313	0.0626	0.0939	0.1252	0.1565	0.1878	0.2191	0.2504	0.2817
	mtDNA	34.3056	46.6012	48.8333	40.1698	26.0758	13.9252	10.142	12.308	13.8604	12.9167
	Miro1	8.5	4.9743	7.7906	13.8071	19.1464	20.4479	19.8086	16.4191	13.047	10
	67
	Position(μm)	0	0.0313	0.0626	0.0939	0.1252	0.1565	0.1878	0.2191	0.2504	0.2817	0.313	0.3443	0.3756	0.4069	0.4382	0.4695	0.5008	0.5321	0.5634	0.5947	0.626	0.6573	0.6886	0.7199	0.7512	0.7825	0.8138
	mtDNA	13	9.2751	6.6391	6.3609	7.4601	9.1686	8.4467	7.3491	7.7959	15.6627	37.645	67.1479	90.3373	99.5	80.2825	53.0177	25.5	12.7396	11.4719	11.2426	7.1391	3.0769	1.0976	2.6923	4.7737	5.4556	6.5
	Miro1	2.25	1.53846	1.63462	3.30769	5.26775	5.52663	3.69231	2.84615	3.28846	5.80769	8.49556	8.92308	7.54438	5.5	4.5074	4.59172	4.55769	4.59467	4.30177	4.05917	3.17308	2.49408	2.53698	3.13018	4.25	6.15385	6.75
	68
	Position(μm)	0	0.0313	0.0626	0.0939	0.1252	0.1565	0.1878	0.2191	0.2504	0.2817	0.313	0.3443	0.3756	0.4069	0.4382	0.4695	0.5008	0.5321	0.5634	0.5947	0.626	0.6573	0.6886	0.7199	0.7512	0.7825	0.8138
	mtDNA	10	8.0307	4.8269	3.7788	5.0385	9.552	14.5281	17.0041	15.2101	12.5026	17.7411	37.9528	66.5814	87.0938	83.5237	65.9355	39.1923	22.5224	22.932	32.9617	36.1198	32.2539	22.4275	12.1853	5.2101	3.5655	6
	Miro1	2.5	4.25962	4.82692	3.39423	1.19231	1.35577	2.39941	4.28569	5.11538	5.02127	5.42308	6.3811	7.61391	7.90625	6.78846	6.3811	6.45562	7.40181	7.48077	5.20192	2.4571	1.14035	1.36538	2.17437	3.92308	5.09708	4.5
	69
	Position(μm)	0	0.0313	0.0626	0.0939	0.1252	0.1565	0.1878	0.2191	0.2504	0.2817	0.313	0.3443	0.3756	0.4069
	mtDNA	19.5	26.529	50.2	100.406	162.123	195.335	192.172	145.543	81.513	38.343	16.847	17.341	19.796	18
	Miro1	6.5	4.89978	4.42308	5.13462	7.19231	8.25	8.69453	7.92049	5.51035	3.19231	1.94896	1.86354	2.01923	2.5
	70
	Position(μm)	0	0.0313	0.0626	0.0939	0.1252	0.1565	0.1878	0.2191	0.2504	0.2817	0.313	0.3443	0.3756	0.4069	0.4382	0.4695
	mtDNA	16.5	28.068	40.32	37.015	41.627	84.583	193.58	311.567	385.073	372.465	275.583	159.162	81.84	48.902	51.58	54.5
	Miro1	8	9.06667	9.63333	11.565	15.0067	17.4583	17.99	16.1833	14.7067	14.835	16.5	17.4133	15.6	13.0333	10.3433	9.625
	71
	Position(μm)	0	0.0313	0.0626	0.0939	0.1252	0.1565	0.1878	0.2191	0.2504	0.2817	0.313	0.3443	0.3756	0.4069	0.4382
	mtDNA	4.444	13.878	41.224	78.371	111.841	121.173	101.084	65.056	34.041	22.159	24.773	26.531	19.562	10.883	4
	Miro1	6.1111	12.0669	23.9184	30.5215	29.4762	21.9082	13.9592	10.1667	10.3061	10.9138	10.9773	11.6122	12.9138	12.9955	9
	72
	Position(μm)	0	0.0313	0.0626	0.0939	0.1252	0.1565	0.1878	0.2191	0.2504	0.2817	0.313	0.3443	0.3756	0.4069	0.4382	0.4695
	mtDNA	23.833	49.674	97.993	157.189	204.789	220.333	201.233	140.567	84.333	47.678	31.593	27.115	25.978	31.189	39.322	44
	Miro1	33.1667	26.9444	18.1556	10.6	5.7074	3.5556	2.5667	2.5074	2.4	4.0667	7.5926	11.1444	13.9222	15.7333	18.3519	22.6667
	73
	Position(μm)	0	0.0313	0.0626	0.0939	0.1252	0.1565	0.1878	0.2191	0.2504	0.2817	0.313	0.3443	0.3756	0.4069	0.4382	0.4695	0.5008	0.5321
	mtDNA	8.333	13.372	21.59	35.539	62.333	106.265	158.656	194.526	190.285	147.084	90.793	49.786	32.273	27.045	21.321	12.835	6.338	2.167
	Miro1	11.1667	13.9311	16.4045	17.8031	17.902	17.4608	15.9054	13.6757	13.0773	14.6822	17.4512	18.6122	16.5917	12.9611	10.7378	10.8431	13.1128	15.2778
	74
	Position(μm)	0	0.0313	0.0626	0.0939	0.1252	0.1565	0.1878	0.2191	0.2504	0.2817	0.313	0.3443	0.3756	0.4069	0.4382	0.4695	0.5008
	mtDNA	35	67.125	161.012	288.389	385.755	399.938	321.176	190.767	77.73	27.652	28.828	42.884	41.538	26.936	15.187	10.019	6.123
	Miro1	4	6.9318	9.9878	10.3721	10.499	10.9326	11.7412	12.8597	13.9825	15.5362	17.9537	19.9572	20.731	19.2301	17.551	17.3822	17.9824
	75
	Position(μm)	0	0.0313	0.0626	0.0939	0.1252	0.1565	0.1878	0.2191	0.2504	0.2817	0.313	0.3443	0.3756	0.4069	0.4382	0.4695	0.5008	0.5321	0.5634	0.5947	0.626	0.6573	0.6886	0.7199	0.7512	0.7825	0.8138
	mtDNA	4	2.177	4.649	10.983	19.346	27.262	39.918	66.5	111.077	165.477	208.841	221.68	187	124	64.5	30.391	16.538	9.359	3.639	1	1	1.875	2.476	3.516	5.346	6.805	7.938
	Miro1	2.5	2.4712	3.4135	6.2019	9.7692	11.75	11.6394	8.8269	6.6154	8.3113	14.524	21.625	26	25.5938	24.3558	25.2248	30	38.1178	46.5385	53.8462	57.3077	57.1731	54.9183	51.2055	47.2308	41.4075	33.0625
	76
	Position(μm)	0	0.0313	0.0626	0.0939	0.1252	0.1565	0.1878	0.2191	0.2504	0.2817	0.313	0.3443	0.3756	0.4069	0.4382	0.4695	0.5008	0.5321	0.5634	0.5947	0.626	0.6573	0.6886	0.7199	0.7512	0.7825
	mtDNA	15.875	33.05	41.05	36.525	40.05	87.25	192.9	292.375	322.125	274.15	162.5	76.825	37.2	33.75	30.15	17.375	5.4	2	2.65	6.525	13.75	25.45	48.95	77.65	104.625	125
	Miro1	2.375	1.3	7.1	16.8	26.475	33	33.05	29.8	25.1	21.6	19.75	16.775	15.975	19.1	32.5	51.75	73.625	89.95	95.45	91.575	84.375	77.75	72.15	66.125	58.55	47.75
	77
	Position(μm)	0	0.0313	0.0626	0.0939	0.1252	0.1565	0.1878	0.2191	0.2504	0.2817	0.313	0.3443	0.3756	0.4069	0.4382	0.4695	0.5008	0.5321	0.5634	0.5947	0.626	0.6573
	mtDNA	4	10.224	20.91	38.796	68.34	102.205	132.612	139.963	126.293	95.322	67.78	52.197	44.946	37.646	23.914	10.694	3.325	0.786	0.154	0.238	1.412	2.333
	Miro1	4.88889	4.14865	4.98413	3.38095	2.52633	2.62106	4.2517	6.04938	6.39103	4.6576	3.55556	3.94961	5.34694	5.98891	5.30864	4.17687	4	4.5873	4.80952	3.76518	3.04812	3.33333
	78
	Position(μm)	0	0.0313	0.0626	0.0939	0.1252	0.1565	0.1878	0.2191	0.2504	0.2817	0.313	0.3443	0.3756	0.4069	0.4382	0.4695	0.5008	0.5321	0.5634	0.5947	0.626	0.6573	0.6886	0.7199	0.7512	0.7825	0.8138	0.8451
	mtDNA	6.333	8.35	11.675	19.111	37.276	57.21	71.148	78.584	86.004	95.333	103.556	93.65	73.111	45.432	27.667	19.148	15.379	10.144	4.667	2.502	2.963	4.667	5.885	5.519	3.556	2.251	2.778	3.667
	Miro1	15.5556	15.4239	14.7778	13.1111	9.7366	6.1852	3.7778	3.3621	5.5185	8.4444	11.8519	14.2798	14.2222	11.5103	8.1111	7.6667	12.177	21.5514	29.6667	30.9671	26.3333	20.1111	15.823	14.7407	13.9259	12.5926	10.6296	9.6667
	79
	Position(μm)	0	0.0313	0.0626	0.0939	0.1252	0.1565	0.1878	0.2191	0.2504	0.2817	0.313	0.3443	0.3756	0.4069	0.4382	0.4695	0.5008	0.5321	0.5634	0.5947	0.626	0.6573	0.6886	0.7199	0.7512	0.7825
	mtDNA	1.167	4.737	17.358	42.819	88.937	168.753	274.955	388.914	452.84	440.897	364.687	248.112	144.977	78.611	45.161	28.74	17.687	8.878	4.92	4.255	8.073	12.645	16.579	14.12	9.573	11.5
	Miro1	9.5556	18.5933	26.0976	26.7933	20.1133	13.4067	13.2733	17.0712	20.8213	21.3459	19.4733	16.9328	16.3484	20.8659	29.8176	37.0244	37.7259	30.9733	20.1965	13.328	14.3867	20.4533	24.6288	23.9219	20.9966	18.1667
	80
	Position(μm)	0	0.0313	0.0626	0.0939	0.1252	0.1565	0.1878	0.2191	0.2504	0.2817	0.313	0.3443	0.3756	0.4069	0.4382	0.4695	0.5008
	mtDNA	6.167	12.894	23.615	40.784	66.917	94.38	105.677	91.602	66.333	35.732	14.226	5.74	5.208	6.082	5.146	3.188	3
	Miro1	20.1667	26.5998	23.8542	15.2604	11.4722	17.0104	21.8021	21.5417	22	30.3359	45.375	57.6693	59.25	50.1076	38.3438	31.9688	32.4444
	81
	Position(μm)	0	0.0313	0.0626	0.0939	0.1252	0.1565	0.1878	0.2191	0.2504	0.2817	0.313	0.3443
	mtDNA	2	0.3471	4.5744	15.9504	32.9545	44.7851	43.1529	28.281	16.3017	10.1901	11.2893	14
	Miro1	7.5	8.70248	12.624	14.7438	14.9917	14.0909	11.0992	10.2727	11.3512	15.1322	17.4422	17
	82
	Position(μm)	0	0.0313	0.0626	0.0939	0.1252	0.1565	0.1878	0.2191	0.2504	0.2817	0.313	0.3443	0.3756	0.4069	0.4382	0.4695	0.5008	0.5321	0.5634	0.5947	0.626	0.6573
	mtDNA	1.333	1.09	2.375	8.69	22.389	40.853	61.056	84.713	118.717	172.435	241.12	304.66	331.575	300.631	235.111	149.51	74.489	28.076	11.731	12.468	17.703	18.75
	Miro1	20.4167	27.1587	31.4303	31.5442	28.8492	25.7164	23.7806	22.7778	21.1929	17.4694	14.6068	14.7179	15.0714	14.7271	11.3981	7.352	5.7778	7.446	13.0272	19.3237	25.3998	31.1667
	83
	Position(μm)	0	0.0313	0.0626	0.0939	0.1252	0.1565	0.1878	0.2191	0.2504	0.2817	0.313	0.3443	0.3756	0.4069	0.4382	0.4695	0.5008
	mtDNA	54	49.027	36.875	43.69	106.258	206.768	275.269	271.649	201.55	104.587	37.982	22.391	25.864	29.326	24.226	17.27	11.599
	Miro1	12	11.0809	9.64749	8.17969	7.41799	9.00988	10.1557	10.5986	10.5367	9.15545	9.74821	11.7471	13.7065	13.5104	9.61088	5.02448	4.17124
	84
	Position(μm)	0	0.0313	0.0626	0.0939	0.1252	0.1565	0.1878	0.2191	0.2504	0.2817	0.313	0.3443	0.3756	0.4069	0.4382	0.4695	0.5008	0.5321	0.5634	0.5947	0.626	0.6573	0.6886	0.7199	0.7512
	mtDNA	29	37.723	52.07	71.82	92.677	104.833	107.805	101.63	88.208	67.707	48.01	35.197	26.656	19.844	13.669	9.506	7	7.192	11.148	13.669	11.76	10.969	12.781	13.534	11.5
	Miro1	30	29.582	28.4557	26.0312	24	24	26.0625	26.7038	24.7917	20.1816	16.0417	13.8757	12.8438	12.9264	16.9115	28.6445	42.3333	53.8763	59.6719	59.5007	56.9167	54.207	53.0156	51.4987	49.125
	85
	Position(μm)	0	0.0313	0.0626	0.0939	0.1252	0.1565	0.1878	0.2191	0.2504	0.2817	0.313	0.3443	0.3756	0.4069	0.4382	0.4695	0.5008	0.5321	0.5634	0.5947	0.626	0.6573	0.6886	0.7199
	mtDNA	7.625	15.138	26.9	42.506	67.381	104.519	144.126	156.694	141.11	105.053	68.727	43.629	25.643	14.582	9.552	9.429	12.886	17.321	21.123	23.422	23.75	24.594	24.522	22.625
	Miro1	36.75	32.7755	30.3956	28.4714	24.9776	19.6271	15.7722	15.0988	16.6118	18.6867	19.7911	24.2628	33.8197	45.3332	53.5903	56.573	57.587	57.957	57.3847	54.1855	46.0978	35.0501	24.2609	17
	86
	Position(μm)	0	0.0313	0.0626	0.0939	0.1252	0.1565	0.1878	0.2191	0.2504	0.2817	0.313	0.3443	0.3756	0.4069	0.4382	0.4695	0.5008	0.5321	0.5634	0.5947	0.626
	mtDNA	31	34.239	49.287	71.356	97.287	143.984	234.225	332.527	387.275	351.663	268.188	170.698	97.088	51.617	25.25	11.977	5.05	1.878	1.95	5.35	11.062
	Miro1	10	8.6797	10.0125	13.0969	14.0875	14.6875	16.375	22.9516	29.375	32.5906	33.125	30.6391	28.5125	26.4562	24	23.0703	22.4	23.0047	23.1	21.1344	16.6875
	87
	Position(μm)	0	0.0313	0.0626	0.0939	0.1252	0.1565	0.1878	0.2191	0.2504	0.2817	0.313	0.3443
	mtDNA	1.5	6.0303	18.9132	40.7117	66.2773	85.4132	87.3416	71.368	47.3967	30.8255	25.9403	23.75
	Miro1	11.7222	9.54545	8.92149	9.45661	11.3779	14.3988	17	18.3868	18.4628	17.3827	16.6497	17
	88
	Position(μm)	0	0.0313	0.0626	0.0939	0.1252	0.1565	0.1878	0.2191	0.2504	0.2817	0.313	0.3443	0.3756	0.4069	0.4382	0.4695	0.5008
	mtDNA	48	49.151	94.715	192.741	304.365	373.791	367.063	269.519	146.415	60.747	30.626	33.865	38.62	29.332	16.639	10.351	8.197
	Miro1	6	7.9136	8.8974	8.1539	7.4702	6.5263	7.4158	9.2816	11.1789	13.6973	16.5197	18.7191	20	19.5548	16.8511	14.1589	13.1683
	89
	Position(μm)	0	0.0313	0.0626	0.0939	0.1252	0.1565	0.1878	0.2191	0.2504	0.2817	0.313	0.3443	0.3756
	mtDNA	9.6875	12.2214	18.4167	22.8203	27.4167	35.5052	48.6875	59.5938	64.2708	51.8984	31.1667	13.5495	8.25
	Miro1	20.375	17.2214	9.4167	4.6094	4	4.9245	6.25	7.6979	9.2083	11.5703	13.125	15.1094	19.75
	90
	Position(μm)	0	0.0313	0.0626	0.0939	0.1252	0.1565	0.1878	0.2191	0.2504	0.2817	0.313	0.3443	0.3756
	mtDNA	47	58.744	63.094	68.14	84.889	149.462	274.635	396.75	460.179	385.581	252.762	125.773	49.523
	Miro1	3	4.7416	7.4498	9.8164	11.0328	10.4878	10.9823	11.8349	13.152	14.9898	15.6795	13.9402	10.8635
	91
	Position(μm)	0	0.0313	0.0626	0.0939	0.1252	0.1565	0.1878	0.2191	0.2504	0.2817	0.313	0.3443	0.3756	0.4069	0.4382	0.4695	0.5008	0.5321	0.5634	0.5947	0.626	0.6573	0.6886	0.7199	0.7512
	mtDNA	1	6.586	24.408	57.511	96.009	119.439	122.251	109.868	89.221	63.961	40.658	23.032	12.135	6.706	4.123	2.019	0.478	0.616	1.828	3.041	4.254	5.221	5.779	5.868	5.588
	Miro1	9	13.6154	15.3955	15.0244	13.2652	12.181	10.8055	8.7203	5.8217	2.8416	2.7237	5.576	9.5668	12.9543	14.9338	17.5705	23.1729	30.322	35.3877	34.8365	27.9715	18.5846	11.9706	10.1812	10.4867
	figure 3f
			mtDNA			Miro1					scrambed			observed
	Height (nm)	Width(nm)	counts	area (μm2)	Counts/um2	counts	area (μm2)	Counts/um2			colocalized	total	colocalized/total %	colocalized	total	colocalized/total %
	3960	1160	6	4.5936	1.30617	14	4.59	3			1	6	16.6667	4	6	66.6667
	1350	440	3	0.594	5.05051	6	0.594	10.101			1	3	33.3333	2	3	66.6667
	1200	1000	3	1.2	2.5	6	1.2	5			2	3	66.6667	3	3	100
	4250	1870	11	7.9475	1.38408	14	7.9475	1.76156			1	11	9.09091	9	11	81.8182
	5100	850	2	4.335	0.461361	5	4.335	1.1534			0	2	0	2	2	100
	4540	780	7	3.5412	1.97673	17	3.5412	4.80063			1	7	14.2857	6	7	85.7143
	3500	600	8	2.1	3.80952	11	2.1	5.2381			2	8	25	6	8	75
	2800	800	5	2.24	2.23214	9	2.24	4.01786			1	5	20	3	5	60
	3400	740	7	2.516	2.78219	8	2.516	3.17965			2	7	28.5714	5	7	71.4286
	2890	1000	4	2.89	1.38408	4	2.89	1.38408			0	4	0	3	4	75
	3590	830	3	2.9797	1.00681	9	2.9797	3.02044			1	3	33.3333	2	3	66.6667
	4960	450	8	2.232	3.58423	7	2.232	3.1362			0	8	0	5	8	62.5
	2170	600	5	1.302	3.84025	5	1.302	3.84025			0	5	0	5	5	100
	4000	400	6	1.6	3.75	10	1.6	6.25			1	6	16.6667	4	6	66.6667
	2650	490	3	1.2985	2.31036	6	1.2985	4.62072			1	3	33.3333	2	3	66.6667
	2710	730	4	1.9783	2.02194	10	1.9783	5.05485			0	4	0	3	4	75
	3300	220	6	0.726	8.26446	7	0.726	9.64187			2	6	33.3333	2	6	33.3333
										sum	16	91		66	91
										mean			19.4283			73.7134
										SEM			4.354			4.061
										P value	<0.0001

## Sheet: Figure 4
	figure 4e
	Control							Mic60 siRNA
		peri	colocalization pixels	colocalization pixels/peri				peri	colocalization pixels	colocalization pixels/peri
	cell1	7434.92	6572	0.883936				cell1	3424.06	2934	0.856879
	cell2	3841.74	2972	0.773608				cell2	3649.58	2888	0.791324
	cell3	3240.06	2870	0.885787				cell3	3420.27	3075	0.899052
	cell4	4292.51	3907	0.91019				cell4	4629.6	3813	0.823613
	cell5	10332.7	8463	0.819052				cell5	5696.85	4327	0.759543
	cell6	6308.91	5815	0.921713				cell6	4776.65	3713	0.777323
	cell7	3710.51	3376	0.909847				cell7	7087.06	5525	0.77959
	cell8	3963.52	3150	0.794749				cell8	6258.77	5696	0.910083
	cell9	4077.29	3460	0.848602				cell9	2694.12	2409	0.894168
	cell10	6479.62	5012	0.773503				cell10	2816.1	2402	0.852954
	Mean			0.8521				Mean			0.8345
	SEM			0.01839				SEM			0.01769
	P value	0.4981
	figure 4h
	control								Mic60 siRNA
		slice	peri	colocalization pixels	colocalization pixels/peri	Delta R	Delta R/R0			slice	peri	colocalization pixels	colocalization pixels/peri	Delta R	Delta R/R0
	cell1	1	7434.92	6572	0.883936	0.000823511	0.000931641		cell1	1	3424.06	2934	0.856879	0.0592731	0.0691733
		2	7359.2	6499	0.883113	0.0266168	0.0301398			2	3345.52	3065	0.916152	0.115709	0.126299
		3	7681.3	6579	0.856496	0.000144779	0.000169036			3	3341.9	2675	0.800443	0.00303665	0.00379372
		4	7479.41	6405	0.856351	0.00468925	0.00547585			4	3469.91	2788	0.80348	0.027703	0.0344788
		5	7447.97	6413	0.861041	0.00590943	0.00686313			5	3682.7	3061	0.831183	0.0414005	0.0498092
		6	7460.84	6380	0.855131	0.0125145	0.0146346			6	3750.4	2962	0.789782	0.00675944	0.00855861
		7	7493.32	6314	0.842617	0.0233931	0.0277624			7	3565.41	2840	0.796541	0.103533	0.129979
		8	7756.12	6354	0.819224	0.0259935	0.0317295			8	3374.16	3037	0.900075	0.0567588	0.06306
		9	7327.11	6193	0.845217	0.0132408	0.0156656			9	3355.8	2830	0.843316	0.186861	0.221578
		10	7414.46	6365	0.858458	0.0101527	0.0118267			10	2689.83	2771	1.03018	0.150143	0.145744
		11	7352.31	6237	0.848305	#REF!	#REF!			11	3285.1	2891	0.880034	#DIV/0!	#DIV/0!
											0		#DIV/0!	#DIV/0!	#DIV/0!
	cell2	1	3841.74	2972	0.773608	0.0118221	0.0152817		cell2	1	3649.58	2888	0.791324	0.0356784	0.045087
		2	3792.4	2889	0.761786	0.0181966	0.0238867			2	4089.22	3090	0.755646	0.0148593	0.0196644
		3	3747.52	2923	0.779982	0.0131089	0.0168067			3	4006.46	3087	0.770505	0.0622022	0.0807292
		4	3786.8	2904	0.766874	0.063061	0.0822312			4	3916.14	3261	0.832707	0.0532937	0.0640005
		5	3865.36	3208	0.829935	0.00852758	0.010275			5	3737.43	2913	0.779413	0.000103459	0.00013274
		6	3879.72	3253	0.838462	0.0573845	0.0684402			6	3640.4	2837	0.77931	0.165741	0.212677
		7	3988.08	3115	0.781078	0.0142889	0.0182938			7	3225.22	3048	0.945051	0.0933927	0.0988229
		8	3959.18	3149	0.795367	0.0321953	0.0404786			8	3584.77	3053	0.851659	0.110671	0.129947
		9	4110.48	3137	0.763171	0.0130731	0.01713			9	4048.65	3000	0.740988	0.0679732	0.0917333
		10	4055.42	3148	0.776244	0.0246944	0.0318126			10	3766.56	3047	0.808961	0.0301235	0.0372373
		11	3909.16	3131	0.800939	#DIV/0!	#DIV/0!			11	3955.9	3081	0.778837	#DIV/0!	#DIV/0!
	cell3	1	3240.06	2870	0.885787	0.0187254	0.0211398		cell3	1	3420.27	3075	0.899052	0.037236	0.0414169
		2	3348.76	3029	0.904513	0.0179009	0.0197907			2	3378.91	2912	0.861816	0.0014693	0.00170489
		3	3315.22	3058	0.922414	0.0280018	0.0303571			3	3509.05	3019	0.860347	0.030157	0.0350522
		4	3312.79	2963	0.894412	0.0391687	0.0437927			4	3514.86	2918	0.83019	0.04647	0.0559752
		5	3249.85	3034	0.93358	0.000849229	0.000909648			5	3574.93	3134	0.87666	0.0302799	0.0345401
		6	3181.62	2973	0.93443	0.0142798	0.0152818			6	3474.8	2941	0.84638	0.0120637	0.0142533
		7	3421.18	3148	0.92015	0.0051131	0.00555682			7	3420.14	2936	0.858443	0.000524207	0.000610648
		8	3575.2	3308	0.925263	0.0649092	0.0701522			8	3445.55	2956	0.857919	0.00475296	0.0055401
		9	3721.72	3202	0.860354	0.00345357	0.00401413			9	3521.62	3038	0.862672	0.0174045	0.0201752
		10	3609.52	3093	0.8569	0.0465354	0.0543066			10	3757.39	3176	0.845268	0.00969216	0.0114664
		11	3568.6	3224	0.903436	#REF!	#REF!			11	3694.46	3087	0.835575	#DIV/0!	#DIV/0!
	cell4	1	4292.51	3907	0.91019	0.018037	0.0198167		cell4	1	4629.6	3813	0.823613	0.0255786	0.0310566
		2	4467.66	4147	0.928227	0.00119033	0.00128237			2	5033.62	4017	0.798035	0.0215349	0.0269849
		3	4504.68	4176	0.927037	0.0121744	0.0131326			3	4838.38	3757	0.7765	0.00994977	0.0128136
		4	4303.61	4042	0.939211	0.0202927	0.0216062			4	5212.03	4099	0.78645	0.00298709	0.00379819
		5	4099.39	3767	0.918918	0.0515458	0.056094			5	5090.22	3988	0.783462	0.0386003	0.0492688
		6	3839.4	3726	0.970464	0.0680847	0.0701569			6	5143.16	4228	0.822063	0.0316396	0.0384881
		7	4125.76	3723	0.902379	0.0119082	0.0131965			7	5435.06	4296	0.790423	0.0207062	0.0261963
		8	4104.84	3753	0.914288	0.00591904	0.00647393			8	5525.41	4253	0.769717	0.0328068	0.042622
		9	3987.37	3622	0.908369	0.0292609	0.0322126			9	5360.59	4302	0.802524	0.00130432	0.00162527
		10	3957.85	3711	0.93763	0.0230517	0.0245851			10	5668.86	4542	0.801219	0.0074575	0.00930768
		11	3728.6	3582	0.960681	#DIV/0!	#DIV/0!			11	5579.48	4512	0.808677	#DIV/0!	#DIV/0!
	cell5	1	10332.7	8463	0.819052	0.0195695	0.0238929		cell5	1	5696.85	4327	0.759543	0.0246234	0.0324187
		2	10384.2	8302	0.799483	0.00395314	0.00494462			2	5438.9	4265	0.784166	0.0073007	0.00931015
		3	10202.4	8197	0.803436	0.0112766	0.0140355			3	5478.44	4336	0.791467	0.0517246	0.0653528
		4	10095.2	7997	0.792159	0.0370878	0.0468186			4	5712.8	4226	0.739742	0.0483828	0.065405
		5	9618.36	7976	0.829247	0.044587	0.0537681			5	5411.58	4265	0.788125	0.0164032	0.0208129
		6	10356.1	8126	0.78466	0.0169188	0.0215619			6	5675.62	4380	0.771722	0.0158748	0.0205707
		7	10188.6	8167	0.801579	0.0174116	0.0217217			7	5776.3	4366	0.755847	0.00382001	0.00505395
		8	9658.23	7910	0.818991	0.0614047	0.074976			8	5639.42	4241	0.752027	0.0086442	0.0114945
		9	10080.7	7637	0.757586	0.0491415	0.0648659			9	5600.32	4260	0.760671	0.00586736	0.0077134
		10	10079	8131	0.806727	0.00911614	0.0113002			10	5602.78	4229	0.754804	0.0166694	0.0220844
		11	10364.7	8267	0.797611	#DIV/0!	#DIV/0!			11	5705.97	4402	0.771473	#DIV/0!	#DIV/0!
	cell6	1	6308.91	5815	0.921713	0.00689596	0.00748168		cell6	1	4776.65	3713	0.777323	0.00687161	0.00884009
		2	6462.36	6001	0.928609	0.0392306	0.0422467			2	4964.62	3825	0.770451	0.0245335	0.0318431
		3	6522.78	6313	0.967839	0.046702	0.0482539			3	4974.94	3955	0.794985	0.0268378	0.0337589
		4	6686.3	6159	0.921137	0.00700318	0.00760276			4	4932.65	3789	0.768147	0.00979192	0.0127475
		5	6597.06	6123	0.92814	0.00141915	0.00152903			5	4880.3	3701	0.758355	0.000956138	0.00126081
		6	6790.61	6293	0.926721	0.0106502	0.0114923			6	4924.2	3739	0.759311	0.0116875	0.0153922
		7	6757.19	6334	0.937371	0.0155763	0.016617			7	4949.43	3816	0.770999	0.0116575	0.01512
		8	6783.16	6464	0.952948	0.0249275	0.0261583			8	5063.6	3845	0.759341	0.0193393	0.0254685
		9	6777.87	6290	0.92802	0.000239006	0.000257544			9	5006.74	3705	0.740002	0.00211581	0.00285919
		10	6750.27	6266	0.928259	0.0239204	0.0257691			10	5384.3	3973	0.737886	0.0211658	0.0286844
		11	6834.85	6508	0.95218	#DIV/0!	#DIV/0!			11	5510.82	4183	0.759052	#DIV/0!	#DIV/0!
	cell7	1	3710.51	3376	0.909847	0.0230982	0.0253868		cell7	1	7087.06	5525	0.77959	0.0129477	0.0166083
		2	3729.05	3479	0.932945	0.0436804	0.0468199			2	7331.97	5621	0.766643	0.00821505	0.0107156
		3	3850.37	3424	0.889265	0.0419281	0.0471491			3	7571.71	5867	0.774858	0.01385	0.0178742
		4	3948.7	3677	0.931193	0.0341007	0.0366205			4	7270.12	5734	0.788708	0.00805912	0.0102181
		5	4020.77	3607	0.897092	0.00297322	0.00331429			5	7431	5801	0.780649	0.0460911	0.059042
		6	4043.04	3639	0.900066	0.0174985	0.0194413			6	7097.76	5868	0.82674	0.00162548	0.00196613
		7	3937.6	3613	0.917564	0.024751	0.0269747			7	7257.18	5988	0.825114	0.00525203	0.00636522
		8	3887.23	3663	0.942315	0.0115152	0.0122201			8	7246.2	6017	0.830366	0.0277404	0.0334074
		9	4025.57	3747	0.9308	0.00243445	0.00261544			9	7040.64	5651	0.802626	0.0300288	0.0374132
		10	3941.34	3659	0.928365	0.00640211	0.00689611			10	6930.84	5771	0.832655	0.0248022	0.0297869
		11	3652.24	3414	0.934768	#DIV/0!	#DIV/0!			11	6976.52	5636	0.807853	#DIV/0!	#DIV/0!
	cell8	1	3963.52	3150	0.794749	0.0367158	0.0461979		cell8	1	6258.77	5696	0.910083	0.0142497	0.0156576
		2	3841.41	3194	0.831465	0.0214335	0.025778			2	5937.49	5319	0.895834	0.016149	0.0180267
		3	3850.47	3119	0.810031	0.011137	0.0137488			3	5946.39	5423	0.911983	0.0202553	0.0222102
		4	3877.86	3098	0.798894	0.00442844	0.00554321			4	6313.59	5630	0.891727	0.0287268	0.0322148
		5	3576.4	2873	0.803323	0.0065386	0.00813944			5	6183.9	5692	0.920454	0.0114961	0.0124896
		6	3751.33	2989	0.796784	0.0171394	0.0215107			6	6148.8	5589	0.908958	0.0301983	0.033223
		7	3731.31	3037	0.813923	0.00423739	0.00520613			7	5887.2	5529	0.939156	0.0400225	0.0426154
		8	3909.99	3199	0.818161	0.00906098	0.0110748			8	5576.1	5460	0.979179	0.0188038	0.0192036
		9	3707.82	3000	0.8091	0.0325456	0.0402244			9	5730.05	5503	0.960375	0.00812049	0.00845554
		10	3673.92	2853	0.776554	0.0348321	0.0448547			10	5915.44	5633	0.952254	0.0557238	0.0585178
		11	3624.66	2941	0.811386	#DIV/0!	#DIV/0!			11	5747.15	5793	1.00798	#DIV/0!	#DIV/0!
	cell9	1	4077.29	3460	0.848602	0.0185079	0.0218099		cell9	1	2694.12	2409	0.894168	0.0201758	0.0225637
		2	4112.51	3566	0.86711	0.0182702	0.0210702			2	2711.7	2370	0.873992	0.0154282	0.0176526
		3	4237.73	3752	0.88538	0.00658113	0.00743312			3	2816.33	2418	0.858564	0.016698	0.0194488
		4	4029.36	3541	0.878799	0.00992543	0.0112943			4	2694.02	2268	0.841866	0.0378723	0.0449861
		5	4068.75	3616	0.888724	0.0233219	0.026242			5	2741.72	2412	0.879738	0.0584541	0.0664449
		6	4016.63	3476	0.865403	0.000258924	0.000299194			6	2585.82	2426	0.938192	0.036679	0.0390954
		7	4098.6	3548	0.865661	0.0310926	0.0359177			7	2560.14	2308	0.901513	0.0523965	0.0581206
		8	4109.26	3685	0.896754	0.0603123	0.0672562			8	2608.59	2215	0.849117	0.0499015	0.0587688
		9	4308.73	3604	0.836442	0.0379067	0.045319			9	2454.9	2207	0.899018	0.0281002	0.0312566
		10	4005.27	3502	0.874348	0.0640732	0.0732811			10	2571.41	2384	0.927119	0.0112379	0.0121213
		11	4171.42	3380	0.810275	#DIV/0!	#DIV/0!			11	2709.96	2482	0.915881	#DIV/0!	#DIV/0!
	cell10	1	6479.62	5012	0.773503	0.00318553	0.00411832		cell10	1	2816.1	2402	0.852954	0.0460753	0.0540186
		2	6370.1	4907	0.770317	0.0188995	0.0245347			2	2914.94	2352	0.806878	0.0524822	0.0650435
		3	6491.73	4878	0.751418	0.0276348	0.0367769			3	3004.56	2582	0.85936	0.0370534	0.0431175
		4	6340.3	4589	0.723783	0.00181479	0.00250736			4	2998.88	2466	0.822307	0.0258719	0.0314625
		5	6503.61	4719	0.725598	0.069124	0.095265			5	3044.82	2425	0.796435	0.00745897	0.00936545
		6	6277.67	4989	0.794722	0.0139613	0.0175676			6	3153.45	2488	0.788976	0.0218302	0.027669
		7	6113.27	4773	0.78076	0.0202694	0.0259611			7	3145.43	2413	0.767146	0.0444243	0.0579085
		8	6232.82	4740	0.760491	1.07134e-05	1.40875e-05			8	3175.33	2577	0.81157	0.0209637	0.025831
		9	6163.21	4687	0.76048	0.0283567	0.0372879			9	3131.4	2607	0.832534	0.00671387	0.00806439
		10	6083.64	4799	0.788837	0.0252265	0.0319794			10	3173.82	2621	0.82582	0.0182179	0.0220604
		11	6048.9	4619	0.76361					11	3033.67	2450	0.807602
	Mean						0.02555		Mean						0.03733
	SEM						0.00211		SEM						0.003924
	P value	0.0089

## Sheet: Figure 5
	figure 5g
	Percentage of mtDNA transported to the dynamic tubule during the MDT process in 5 min
	Control		Mic60 siRNA
	1	38.0952	1	16.3265
	2	43.956	2	0
	3	32.6531	3	11.4286
	4	38.0952	4	19.0476
	5	40.8163	5	19.0476
	6	28.5714	6	14.2857
	7	24.4898	7	0
	8	38.0952	8	0
	9	21.4286	9	0
	10	38.0952	10	0
	mean	34.4296		8.01361
	SEM	2.335		2.758
	P value	<0.0001
	figure 5j
	mtDNA density
	Control				Mic60 RNAi
	Cell number	Perinuclear zone		Peripheral zone of the cell	Cell number	Perinuclear zone	Peripheral zone of the cell
	1	0.21875		0.22652	1	0.15909	0.03371
	2	0.4507		0.41509	2	0.08222	0.04943
	3	0.32911		0.34821	3	0.26	0.14815
	4	0.18085		0.25153	4	0.25078	0.14943
	5	0.28571		0.29018	5	0.07833	0.06013
	6	0.12409		0.18605	6	0.27941	0.195
	7	0.21818		0.26415	7	0.32558	0.25664
	8	0.17877		0.16456	8	0.19745	0.18333
	9	0.152		0.16176	9	0.22464	0.2037
	10	0.18462		0.1157	10	0.2875	0.10256
	11	0.15789		0.25	11	0.15723	0.11017
	12	0.15		0.15714	12	0.13287	0.04167
	13	0.20988		0.28	13	0.18592	0.10959
	14	0.18812		0.18421	14	0.36667	0.2069
	15	0.12987		0.17787	15	0.19429	0.11111
	16	0.30769		0.33621	16	0.2952	0.17
	17	0.16667		0.16	17	0.21642	0.15054
	18	0.21		0.20741	18	0.22619	0.08
	19	0.45946		0.35417	19	0.11184	0.04819
	20	0.29091		0.27273	20	0.2	0.12179
	mean	0.2297		0.2402		0.2116	0.1266
	SEM	0.02158		0.01794		0.0175	0.0142
	P value	0.7101				0.0006

## Sheet: Supp Fig 1
	sup Fig.1c
		MDT events	The initiation of MDT near mtDNA	Percentage %
	cell1	7	4	57.1429
	cell2	8	6	75
	cell3	6	5	83.3333
	cell4	5	3	60
	cell5	3	2	66.6667
	cell6	4	3	75
	cell7	6	5	83.3333
	cell8	9	7	77.7778
	cell9	7	5	71.4286
	cell10	4	3	75
	mean			72.4683
	SEM			2.806

## Sheet: Supp Fig 2
sup Fig.2d			sup Fig.2e				sup Fig.2f
	Total MDT tubule diameter/nm			MDT with nucleoids diameter/nm			MDT events (diameter>200 nm)	23
1	90		1	140			MDT events (diameter≤200 nm)	36
2	100		2	150			Nucleoids-containing MDT events (diameter>200 nm)	16
3	100		3	170			Nucleoids-containing MDT events (diameter≤200 nm)	8
4	100		4	170			Percentage of nucleoids-containing MDT events (diameter>200 nm)	0.7
5	110		5	170			Percentage of nucleoids-containing MDT events (diameter≤200 nm)	0.22
6	110		6	180
7	110		7	200
8	110		8	200
9	110		9	200
10	120		10	210
11	120		11	210
12	130		12	220
13	130		13	220
14	130		14	230
15	140		15	230
16	140		16	240
17	140		17	250
18	150		18	260
19	150		19	280
20	170		20	300
21	170		21	300
22	170		22	320
23	170		23	330
24	170		24	340
25	180
26	180
27	180
28	180
29	180
30	190
31	190
32	200
33	200
34	200
35	200
36	200
37	210
38	210
39	210
40	220
41	220
42	230
43	230
44	230
45	240
46	250
47	250
48	260
49	260
50	270
51	280
52	290
53	290
54	300
55	300
56	320
57	330
58	330
59	340

## Sheet: Supp Fig 3
sup Fig3b
x	y	△t=1	△t=2	△t=3	△t=4	△t=5	△t=6	△t=7	△t=8	△t=9	△t=10
122	234	2	9	1	13	16	1	2	40	148	229
121	235	5	1	5	10	5	8	58	178	265	488
122	237	10	10	1	10	17	85	229	328	577	788
121	234	8	17	4	5	45	153	234	445	634	612
119	236	13	20	25	89	221	314	545	754	740	949
122	238	17	26	104	260	365	626	845	809	1040	1172
123	234	1	37	145	226	441	626	592	793	909	970
123	233	26	122	197	400	577	545	738	850	909	965
124	228	36	81	226	361	333	488	580	629	677	845
124	222	9	82	169	153	260	328	365	401	533	585
124	219	37	100	90	173	229	260	290	404	450	404
123	213	17	25	58	90	109	125	205	241	205	200
124	209	10	13	29	40	50	104	130	104	101	260
127	210	17	37	50	68	122	144	122	125	290	256
126	206	4	9	17	49	65	49	50	169	145	293
126	204	1	5	25	37	25	26	121	101	229	256
126	203	2	16	26	16	17	100	82	200	225	265
125	202	10	20	10	9	82	68	178	197	241	234
126	199	2	0	1	36	26	104	121	153	148	234
127	198	2	5	26	16	82	101	125	122	200	197
126	199	1	36	26	104	121	153	148	234	229	196
125	199	37	29	109	122	160	153	241	234	197	197
126	193	2	20	25	45	40	90	85	64	64	36
127	194	26	37	53	50	104	101	82	82	50	90
128	189	5	5	4	26	25	20	20	8	32	40
126	188	10	5	25	20	9	9	1	13	17	2
129	187	1	9	10	13	13	9	29	49	4	5
128	187	10	9	8	8	4	20	36	1	4	4
129	184	1	10	10	18	26	58	13	2	2	17
128	184	5	5	13	17	45	10	1	1	16	8
126	185	0	4	4	20	5	4	4	13	17	26
126	185	4	4	20	5	4	4	13	17	26	34
126	187	8	16	1	8	8	5	17	34	50	45
124	185	8	13	16	16	25	37	50	58	41	34
122	187	25	40	40	37	65	90	106	85	74	130
127	187	5	5	2	10	25	41	40	29	65	20
128	185	0	9	5	10	18	17	10	34	5	1
128	185	9	5	10	18	17	10	34	5	1	1
128	188	8	25	45	50	37	73	26	10	4	5
130	186	5	17	26	17	37	10	2	4	1	0
131	184	4	13	8	16	5	5	13	8	5	8
131	182	5	4	4	5	13	25	20	17	20	4
129	181	1	5	4	16	26	25	26	25	1	1
129	182	8	1	9	17	16	17	16	0	0	16
131	180	13	29	45	40	37	40	8	8	40	17
129	183	4	10	9	10	9	1	1	9	50	37
129	185	2	1	2	1	9	9	1	82	65	82
128	186	1	4	1	17	17	1	104	85	100	122
129	186	1	0	16	16	0	101	82	101	121	122
130	186	1	17	17	1	100	81	104	122	125	122
129	186	16	16	0	101	82	101	121	122	125	100
129	182	0	16	37	26	37	49	50	53	36	25
129	182	16	37	26	37	49	50	53	36	25	229
129	186	101	82	101	121	122	125	100	81	365	529
130	176	1	4	2	5	2	1	2	82	170	197
130	177	5	5	8	5	2	1	101	197	226	445
128	176	2	1	10	1	2	90	170	205	416	538
129	175	1	4	1	4	68	144	173	370	488	580
128	175	9	2	5	73	145	178	377	493	585	2340
131	175	5	8	64	148	169	362	484	576	2313	2601
129	176	1	85	169	200	409	533	629	2426	2708	2320
129	177	104	196	229	450	580	680	2525	2813	2417	3152
131	167	20	25	122	196	256	1609	1849	1525	2120	2210
129	163	5	58	104	148	1321	1525	1241	1780	1858	1813
131	162	37	81	121	1234	1444	1160	1685	1765	1706	1685
132	156	10	26	845	1025	785	1226	1296	1241	1226	1229
131	153	4	685	841	629	1028	1090	1049	1028	1033
131	151	585	729	533	904	962	925	904	909
134	127	18	2	37	53	40	37	36
131	124	20	13	17	34	13	18
133	128	49	65	58	49	50
133	121	2	9	0	1
132	120	17	2	5
136	121	9	4
133	121	1
134	121
		19.6933	42.9324	70.0137	114.694	164.408	219.686	286.812	355.574	416.552	479.045
	MSD (μm2)	0.0192934	0.0420605	0.0685917	0.112365	0.161069	0.215224	0.280986	0.348352	0.408092	0.469316
Fitting equation	MSD=D*△tα	D=0.014	α=1.54

## Sheet: Supp Fig 5
	sup Fig.5e
	MDT events (diameter>200 nm)	Diameter/nm	MDT occurred near EMCS		MDT events (diameter≤200 nm）	Diameter/nm	MDT occurred near EMCS
	1	280	+		1	130	+
	2	260	+		2	170	+
	3	350	+		3	200	+
	4	270	+		4	100	+
	5	230	-		5	110	+
	6	220	+		6	160	+
	7	210	+		7	140	+
	8	340	+		8	100	-
	9	330	-		9	120	+
	10	220	+		10	100	+
	11	240	-		11	160	+
	12	270	+		12	130	+
	13	210	+		13	110	+
	14	260	+		14	90	+
	15	270	+		15	150	+
	16	280	+		16	100	+
	17	280	+		17	120	-
	18	240	+		18	90	+
	19	250	+		19	130	+
	20	220	+		20	130	+
	21	220	+		21	130	+
	22	210	+		22	90	+
	23	220	+		23	120	+
	24	230	+		24	180	+
	25	310	+		25	190	+
					26	170	+
	Total MDT	MDT occurred near EMCS	Percentage		Total MDT	MDT occurred near EMCS	Percentage
	25	22	0.88		26	24	0.92

## Sheet: Supp Fig 7
	sup Fig7a						sup Fig7b
		Control	Miro1 siRNA					WT	KIF5B KO
	cell1	2	1.5				cell1	6	3
	cell2	4	1.5				cell2	10	0
	cell3	5	1				cell3	4	4
	cell4	0	0.5				cell4	5	0
	cell5	3	1				cell5	9	2
	cell6	2.5	2				cell6	3	2
	cell7	7	1.5				cell7	6	1
	cell8	5	2				cell8	8	3
	cell9	3.5	2				cell9	5	1
	cell10	2	1				cell10	7	3
	cell11	0	0				cell11	8	1
	cell12	3	0				cell12	7	4
	cell13	3	0				cell13	6	2
	cell14	0	1.5				cell14	4	1
	cell15	4.5	1				cell15	4	2
	cell16	6.5	2				cell16	6	1
	cell17	3.5	1				cell17	5	3
	cell18	3	0				cell18	9	2
	cell19	3.5	1				cell19	7	1
	cell20	2	0				cell20	6	0
	cell21	3.5	0				cell21	6	1
	mean	3.167	0.9762				cell22	3	1
	SEM	0.4087	0.1636				cell23	7	2
	P value	< 0.0001					cell24	6	1
							cell25	3	2
							cell26	4	2
							cell27	6	0
							cell28	4	3
							cell29	6	1
							cell30	4	1
							mean	5.8	0.337
							SEM	1.667	0.2053
							P value	< 0.0001

## Sheet: Supp Fig 9
	sup Fig.9a
	1
	Position(μm)	0	0.0313	0.0626	0.0939	0.1252	0.1565	0.1878	0.2191	0.2504	0.2817	0.313	0.3443	0.3756	0.4069	0.4382	0.4695	0.5008	0.5321	0.5634
	mtDNA	29	19.089	18.642	34.021	90.21	218.877	421.111	634.93	757.176	713.312	555.654	364.65	209.972	114.028	61.21	31.569	13.392	3.895	1
	Mic60	192.75	243.002	277.296	281.701	256.127	214.525	170.667	132.84	103.645	82.312	68.901	67.076	77.306	91.81	102.185	101.91	92.667	79.895	70
	2
	Position(μm)	0	0.0313	0.0626	0.0939	0.1252	0.1565	0.1878	0.2191	0.2504	0.2817	0.313	0.3443	0.3756	0.4069	0.4382	0.4695	0.5008	0.5321	0.5634	0.5947	0.626	0.6573	0.6886	0.7199
	mtDNA	67	93.07	104.448	99.082	86.711	76.366	65.036	55.13	71.977	146.185	290.378	481.276	660.529	762.05	754.263	633.172	437.86	239.137	101.244	40.34	23.853	17.428	9.522	3.5
	Mic60	156	170.348	184.987	205.096	230.454	256.346	272.004	272.325	260.248	243.037	225.112	205.051	183.07	162.396	147.82	137.119	127.648	120.335	119.981	129.086	139.537	137.877	118.788	90.5
	3
	Position(μm)	0	0.0313	0.0626	0.0939	0.1252	0.1565	0.1878	0.2191	0.2504	0.2817	0.313	0.3443	0.3756	0.4069	0.4382	0.4695	0.5008	0.5321	0.5634	0.5947	0.626	0.6573	0.6886	0.7199	0.7512	0.7825	0.8138	0.8451	0.8764	0.9077	0.939	0.9703	1.0016	1.0329	1.0642
	mtDNA	129	61.243	22.509	7.331	4.86	5.865	7.156	14.75	29.091	41.098	40.796	30.925	20.719	17.537	20.74	26.413	29.811	44.5	114.007	286.657	554.846	838.205	988.642	950.276	749.573	463.111	228.369	100.257	50.136	33.08	20.291	8.438	2.147	0.868	2.5
	Mic60	155.75	181.202	188.367	169.254	138.03	111.295	100.149	108.367	132.996	172.608	228.13	287.488	327.886	332.544	300.298	240.843	179.402	138.375	127.934	142.324	158.772	161.759	141.138	108.498	79.125	70.744	87.486	115.474	137.936	147.38	145.751	140.955	139.537	141.208	148
	4
	Position(μm)	0	0.031	0.063	0.094	0.125	0.156	0.188	0.219	0.25	0.282	0.313	0.344	0.376	0.407	0.438	0.47	0.501	0.532	0.563	0.595	0.626	0.657	0.689	0.72	0.751	0.783	0.814	0.845	0.876	0.908
	mtDNA	40.556	38.292	48.889	56.228	52.788	40.355	24.949	11.629	3.45	1.575	2.258	2.988	9.128	28.133	54.86	78.365	114.912	223.339	443.959	698.202	861.097	825.536	586.734	306.986	114.217	40.285	32.524	34.493	28.35	20.333
	Mic60	75.222	79.028	99.341	144.631	217.991	304.792	380.053	431.519	454.845	456.12	452.822	447.687	444.692	444.356	444.104	442.739	432.53	405.603	368.52	333.523	294.342	251.883	207.908	168.853	142.618	130.28	131.468	142.467	156.957	168.333
	5
	Position(μm)	0	0.0313	0.0626	0.0939	0.1252	0.1565	0.1878	0.2191	0.2504	0.2817	0.313	0.3443	0.3756	0.4069	0.4382	0.4695	0.5008	0.5321	0.5634	0.5947	0.626	0.6573	0.6886	0.7199
	mtDNA	8	11.906	17.095	19.359	19.652	20.542	23.527	27.695	30.907	34.012	38.078	38.016	36.306	54.452	122.255	241.413	373.758	460.976	462.824	377.087	256.752	156.58	97.426	68.875
	Mic60	142	276.05	429.819	568.234	664.034	703.08	690.813	650.127	610.747	589.457	585.104	578.913	551.452	492.976	414.541	333.667	264.391	214.492	189.555	200.095	248.306	323.47	401.66	454.5
	6
	Position(μm)	0	0.0313	0.0626	0.0939	0.1252	0.1565	0.1878	0.2191	0.2504	0.2817	0.313	0.3443	0.3756	0.4069	0.4382	0.4695	0.5008	0.5321	0.5634	0.5947	0.626	0.6573	0.6886	0.7199	0.7512	0.7825	0.8138	0.8451	0.8764
	mtDNA	18.25	5.645	2.398	4.607	8.592	14.214	22.01	28.625	32.087	30.687	27.372	26.945	34.735	52.236	67.25	61.997	70.75	173.478	421.265	757.33	1002.21	1023.66	839.347	559.959	312.526	166.679	105.745	75.438	47.5
	Mic60	158	129.393	118.566	135.069	183.49	262.571	360.27	448.656	501.73	515.559	505.577	495.024	494.684	502.534	497.75	463.4	395.352	325.008	271.056	237.781	215.327	194.125	168.622	139.425	115.388	102.561	96.847	94.791	93.5
	7
	Position(μm)	0	0.0313	0.0626	0.0939	0.1252	0.1565	0.1878	0.2191	0.2504	0.2817	0.313	0.3443	0.3756	0.4069	0.4382	0.4695	0.5008	0.5321	0.5634
	mtDNA	25.5	11.62	6.802	15.722	40.698	84.42	134.667	185.599	254.364	390.75	644.926	913.265	1119.5	1117.96	868.617	519.556	237.383	90.346	54
	Mic60	209	194.559	214.741	278.222	366.352	442.935	465.667	432.84	352.5	266.5	210.272	186.052	174.556	160.108	132.642	107.833	101.901	120.17	160
	8
	Position(μm)	0	0.0313	0.0626	0.0939	0.1252	0.1565	0.1878	0.2191	0.2504	0.2817	0.313	0.3443	0.3756	0.4069	0.4382	0.4695	0.5008	0.5321	0.5634	0.5947	0.626	0.6573	0.6886	0.7199	0.7512	0.7825	0.8138	0.8451	0.8764
	mtDNA	12.75	20.311	37.467	49.949	58.541	118.862	310.416	627.875	926.551	1012.43	873.311	584.865	303.867	135.804	92.5	100.233	94.102	92.855	182.015	401.107	685.541	878.938	913.082	711.985	430.505	196.241	81.724	62.233	65
	Mic60	182.75	205.675	232.327	253.534	259.816	246.305	219.717	192.312	188.673	221.642	287.691	370.372	449.306	516.714	559.5	583.944	569.459	518.605	430.798	331.485	249.286	198.062	172.145	155.622	137.413	121.131	119.385	139.8	182.5
	9
	Position(μm)	0	0.0313	0.0626	0.0939	0.1252	0.1565	0.1878	0.2191	0.2504	0.2817	0.313	0.3443	0.3756	0.4069	0.4382	0.4695	0.5008	0.5321	0.5634	0.5947	0.626	0.6573	0.6886	0.7199
	mtDNA	51.75	45.72	44.671	40.463	35.664	37.334	46.451	59.499	78.75	113.478	182.891	302.639	469.638	655.648	772.678	779.745	682.84	520.458	345.005	214.413	131.746	84.993	61.47	47.938
	Mic60	276.5	298.345	345.402	424.962	516.02	586.695	608.703	568.989	497.237	429.075	387.809	372.026	359.257	335.875	306.289	283.565	277.906	279.914	270.679	249.733	239.074	257.654	302.108	350.438
	10
	Position(μm)	0	0.0313	0.0626	0.0939	0.1252	0.1565	0.1878	0.2191	0.2504	0.2817	0.313	0.3443	0.3756	0.4069	0.4382	0.4695	0.5008	0.5321	0.5634	0.5947	0.626	0.6573	0.6886	0.7199	0.7512	0.7825	0.8138	0.8451	0.8764	0.9077	0.939	0.9703	1.0016	1.0329	1.0642	1.0955	1.1268	1.1581	1.1894	1.2207	1.252	1.2833	1.3146	1.3459	1.3772	1.4085	1.4398	1.4711
	mtDNA	46.667	60.804	93.132	131.251	192.772	303.315	477.617	679.249	853.657	978.827	969.356	844.717	639.41	378.729	193.058	90.196	42.576	19.146	6.951	1.409	0	0.986	4.326	11.46	23.397	32.284	31.03	22.33	15.858	17.684	28.054	39.718	46.84	54.897	104.134	255.154	526.652	848.854	1026.98	994.829	773.335	496.746	295.945	178.115	118.935	83.32	60.406	42.333
	Mic60	74	76.017	85.52	98.924	113.341	124.782	127.836	119.551	105.534	91.906	86.195	91.504	107.652	133.596	161.11	177.819	173.144	151.777	126.638	109.948	107.301	122.161	158.49	221.18	307.805	396.464	458.796	475.691	469.383	456.601	450.371	447.378	429.712	396.866	354.997	299.668	256.915	228.811	206.778	188.492	168.157	147.479	129.169	120.985	122.035	130.167	147.363	170.111
	11
	Position(μm)	0	0.0313	0.0626	0.0939	0.1252	0.1565	0.1878	0.2191	0.2504	0.2817	0.313	0.3443	0.3756	0.4069	0.4382	0.4695	0.5008	0.5321	0.5634	0.5947	0.626	0.6573	0.6886	0.7199	0.7512
	mtDNA	35.556	36.879	41.035	42.625	41.176	36.667	28.333	17.226	7.556	2.394	1	9.993	49.333	138.682	272.431	409.122	493	489.844	407.465	288.095	182.111	117.995	89.711	74.411	56.333
	Mic60	71.222	91.442	109.472	122.052	133.907	151.641	177.861	208.615	238.667	264.948	286.843	303.776	314.25	318.874	318.451	310.78	291.407	258.184	214.5	170.043	135.889	115.677	104.329	94.214	83.778
	12
	Position(μm)	0	0.0313	0.0626	0.0939	0.1252	0.1565	0.1878	0.2191	0.2504	0.2817	0.313	0.3443	0.3756	0.4069	0.4382	0.4695	0.5008
	mtDNA	8.667	10.552	12.389	14.422	26.333	69.576	164.583	315.693	499.667	678.25	810.312	862.931	814.083	658.078	448.667	249.094	110.333
	Mic60	81	73.453	92.972	141.38	207.833	274.637	326.646	352.891	347.278	312.99	263.854	219.632	191.667	187.526	202.111	229.557	264.333
	13
	Position(μm)	0	0.0313	0.0626	0.0939	0.1252	0.1565	0.1878	0.2191	0.2504	0.2817	0.313	0.3443	0.3756	0.4069	0.4382	0.4695	0.5008	0.5321	0.5634	0.5947	0.626	0.6573	0.6886
	mtDNA	155.667	86.207	46.815	31.811	28.388	31.85	38.036	44.376	57.3	85.871	138.421	231.417	361.623	520.576	678.355	758.004	730.884	613.583	453.595	295.415	180.215	112.033	79
	Mic60	213.333	241.184	283.807	348.674	428.43	501.853	547.488	547.264	504.667	442.896	386.661	349.25	324.295	294.545	253.107	214.09	191.182	186.904	190.744	193.446	190.537	199.998	236
	14
	Position(μm)	0	0.0313	0.0626	0.0939	0.1252	0.1565	0.1878	0.2191	0.2504	0.2817	0.313	0.3443	0.3756	0.4069	0.4382	0.4695	0.5008	0.5321	0.5634	0.5947	0.626	0.6573	0.6886	0.7199	0.7512	0.7825
	mtDNA	3.778	7.467	15.356	25.067	41.067	78.333	151.689	251.333	336.089	362.178	316.333	223.044	145.511	113.867	131	197.444	319.333	479.667	608.422	628.8	527.444	350.667	177.733	66.689	22.533	13.333
	Mic60	138.444	133.8	155.378	206.911	261.4	283.556	259.8	208.933	168.844	167.822	204.667	256.822	296.022	310.933	303.956	280	245	206.444	178.244	168	173.667	188.289	202.533	209.8	204.311	185
	15
	Position(μm)	0	0.0313	0.0626	0.0939	0.1252	0.1565	0.1878	0.2191	0.2504	0.2817	0.313	0.3443	0.3756	0.4069	0.4382	0.4695	0.5008	0.5321	0.5634	0.5947	0.626	0.6573	0.6886	0.7199	0.7512	0.7825	0.8138
	mtDNA	13	14.872	14.256	10.385	6	6.641	13.538	20.692	22	20	21.718	26.59	28.385	25.333	23.051	24	24.692	31.179	71.154	169.051	306.744	426.538	469.385	416.692	301.077	186.436	113.333
	Mic60	31	21.256	18.077	26.923	58.641	126.872	239.385	385.41	531.205	630.923	664.462	635.359	576.077	525.667	505.333	502.385	489.744	445.744	374.154	293.128	219.821	163.231	127.205	120.436	158.231	241.615	345.667
	16
	Position(μm)	0	0.0313	0.0626	0.0939	0.1252	0.1565	0.1878	0.2191	0.2504	0.2817	0.313	0.3443	0.3756	0.4069	0.4382	0.4695	0.5008	0.5321	0.5634	0.5947	0.626	0.6573	0.6886	0.7199	0.7512	0.7825
	mtDNA	37.833	30.837	19.11	11.049	11.074	18.129	28.063	34.274	32.917	27.739	40.16	98.106	209.321	341.947	423.95	428.466	353.737	231.607	115.646	49.98	31.227	32.549	31.108	22.493	13.823	11.333
	Mic60	128.944	170.432	200.039	226.639	259.153	300.854	337.346	363.054	376.958	379.469	366.347	349.64	327.727	300.571	268.633	246.783	236.504	233.102	229.634	224.629	214.767	200.97	188.036	182.776	187.709	195.583
	17
	Position(μm)	0	0.0313	0.0626	0.0939	0.1252	0.1565	0.1878	0.2191	0.2504	0.2817	0.313	0.3443	0.3756	0.4069
	mtDNA	68.812	70.366	78.466	107.396	174.427	276.55	386.009	453.853	449.841	384.407	278.935	163.447	76.885	32.75
	Mic60	173.625	172.353	181.904	206.133	240.788	264.578	262.331	230.924	185.699	143.615	114.139	97.722	86.491	77.875
	18
	Position(μm)	0	0.0313	0.0626	0.0939	0.1252	0.1565	0.1878	0.2191	0.2504	0.2817	0.313	0.3443	0.3756	0.4069	0.4382	0.4695	0.5008	0.5321	0.5634	0.5947	0.626	0.6573
	mtDNA	89	70.653	51.023	33.86	25.9	31.466	51.717	80.936	110.711	140.472	176.323	219.711	273.682	314.283	341.488	341.969	300.601	235.857	154.558	89.124	46.604	24.083
	Mic60	144	157.878	185.693	241.08	316.199	393.746	472.495	541.135	592.211	616.583	599.103	534.911	450.963	383.633	331.555	282.789	222.808	148.338	89.048	61.548	79.367	123.576
	19
	Position(μm)	0	0.0313	0.0626	0.0939	0.1252	0.1565	0.1878	0.2191	0.2504	0.2817	0.313	0.3443	0.3756	0.4069	0.4382	0.4695	0.5008	0.5321	0.5634	0.5947	0.626	0.6573	0.6886	0.7199	0.7512	0.7825	0.8138	0.8451	0.8764
	mtDNA	73.25	56.231	41.074	31.686	30.316	39.281	59.094	86.25	113.622	145.261	185.566	235.842	287.306	324.864	351.125	331.403	284.393	202.481	117.151	57	25.469	11.375	5.691	3.659	4.429	6.445	7.265	6.462	5
	Mic60	129	157.555	200.602	257.49	318.663	377.659	437.872	500.875	566.633	611.548	607.135	560.709	495.776	435.358	381.125	331.138	259.423	177.011	106.717	80.804	101.01	136.25	161.066	149.048	110.872	66.952	38.276	31.922	33
	20
	Position(μm)	0	0.0313	0.0626	0.0939	0.1252	0.1565	0.1878	0.2191	0.2504	0.2817	0.313	0.3443	0.3756	0.4069	0.4382	0.4695	0.5008	0.5321	0.5634	0.5947	0.626	0.6573
	mtDNA	55	47.76	51.023	65.022	93.845	134.449	182.57	236.954	312.957	399.096	498.708	555.412	589.252	528.998	431.247	280.923	152.606	74.297	37.432	25.867	19.643	15.043
	Mic60	63	80.062	105.129	141.377	184.689	234.888	282.282	309.238	317.816	297.383	267.136	236.044	202.86	171.368	129.902	87.051	57.201	53.133	61.531	71.532	67.93	54.532
	21
	Position(μm)	0	0.0313	0.0626	0.0939	0.1252	0.1565	0.1878	0.2191	0.2504	0.2817	0.313	0.3443	0.3756	0.4069	0.4382	0.4695	0.5008	0.5321	0.5634	0.5947	0.626	0.6573	0.6886	0.7199	0.7512	0.7825	0.8138	0.8451	0.8764	0.9077	0.939	0.9703	1.0016
	mtDNA	28	34.848	36.074	30.766	21.516	17.807	17.258	17.76	19.172	17.087	21.561	29.101	45.254	62.677	79.942	102.703	142.875	212.229	317.25	444.658	578.043	671.706	737.639	717.776	660.234	555.16	450.712	364.785	293.836	233.188	175.514	136.601	117.125
	Mic60	54	89.371	139.121	209.026	297.555	403.045	509.622	605.076	665.109	704.575	721.383	739.057	741.926	733.491	685.261	615.174	532.75	450.035	372.486	300.009	232.027	167.228	112.277	76.921	56.297	45.22	33.785	22.583	22.215	38.214	68.937	105.33	131.25
	22
	Position(μm)	0	0.0313	0.0626	0.0939	0.1252	0.1565	0.1878	0.2191	0.2504	0.2817	0.313	0.3443	0.3756	0.4069	0.4382	0.4695	0.5008	0.5321	0.5634	0.5947
	mtDNA	17	11.061	11.42	17.763	30.403	49.549	78.96	110.425	130.249	144.762	194.36	318.779	504.074	669.305	713.614	597.482	380.487	174.122	56.112	18.941
	Mic60	63	80.712	112.91	155.297	195.2	215.126	209.106	181.326	149.619	128.48	121.676	121.581	116.971	105.314	90.187	76.805	66.285	57.676	54.542	56.926
	23
	Position(μm)	0	0.0313	0.0626	0.0939	0.1252	0.1565	0.1878	0.2191	0.2504	0.2817	0.313	0.3443	0.3756	0.4069	0.4382	0.4695	0.5008	0.5321
	mtDNA	37	24.47	11.138	4.055	5.583	17.606	42.151	73.335	111.342	163.789	248.901	371	496.631	541.362	483.735	362.626	212.999	108.936
	Mic60	171	221.834	279.628	335.249	373.334	391.372	401.769	423.997	459.639	491.743	497.887	455.497	385.383	305.857	243.398	204.523	171.864	147.875
	24
	Position(μm)	0	0.0313	0.0626	0.0939	0.1252	0.1565	0.1878	0.2191	0.2504	0.2817	0.313	0.3443	0.3756	0.4069	0.4382	0.4695	0.5008	0.5321	0.5634	0.5947	0.626	0.6573	0.6886	0.7199	0.7512	0.7825	0.8138
	mtDNA	53	49.164	38.982	28.399	27.698	38.455	52.823	68.524	83.57	92.448	100.277	142.231	260.846	461.101	666.345	781.16	745.288	578.594	360.675	177.375	69.426	25.421	11.984	10.504	14.817	23.573	35.11
	Mic60	134	117.663	100.407	101.829	131.798	186.052	249.958	309.854	353.525	373.338	364.371	333.2	291.871	252.514	215.36	177.285	132.942	88.227	54.431	37.261	34.034	35.705	39.51	47.734	60.118	71.42	70.193
	25
	Position(μm)	0	0.0313	0.0626	0.0939	0.1252	0.1565	0.1878	0.2191	0.2504	0.2817	0.313	0.3443	0.3756	0.4069	0.4382	0.4695	0.5008	0.5321	0.5634	0.5947	0.626	0.6573	0.6886	0.7199	0.7512	0.7825	0.8138	0.8451	0.8764	0.9077	0.939	0.9703	1.0016	1.0329	1.0642
	mtDNA	22.875	35.91	43.447	44.971	47.571	57.095	67.498	68.773	76.918	100.585	133.117	165.554	226.093	378.248	644.841	961.554	1203.96	1252.81	1215.69	1111.88	1027.63	937.664	789.756	647.517	505.292	437.556	414.247	385.402	330.242	234.566	146.014	78.423	43.268	26.226	17.5
	Mic60	25.5	16.635	14.877	15.761	20.303	34.485	57.05	90.049	122.286	155.275	195.029	239.811	284.397	308.139	292.296	235.48	158.004	90.312	50.84	38.932	36.78	31.716	28.858	35.249	50.147	66.407	72.205	64.259	52.92	48.413	50.356	58.639	71.13	88.263	115
	26
	Position(μm)	0	0.0313	0.0626	0.0939	0.1252	0.1565	0.1878	0.2191	0.2504	0.2817	0.313	0.3443	0.3756	0.4069	0.4382	0.4695	0.5008	0.5321	0.5634	0.5947	0.626	0.6573	0.6886	0.7199	0.7512
	mtDNA	78	71.593	53.823	35.249	28.635	36.068	50.711	66.146	79.468	84.877	82.012	98.207	179.687	345.12	547.516	695.846	716.749	601.073	407.072	216.602	92.782	35.167	14.94	10.575	13.439
	Mic60	89	82.269	69.376	68.52	96.991	155.277	229.655	298.759	349.578	376.5	377.399	357.407	324.892	285.712	246.28	204.708	157.435	107.591	64.877	40.254	32.446	33.163	37.702	46.24	58.647
	27
	Position(μm)	0	0.0313	0.0626	0.0939	0.1252	0.1565	0.1878	0.2191	0.2504	0.2817	0.313	0.3443	0.3756	0.4069	0.4382	0.4695	0.5008	0.5321	0.5634	0.5947	0.626	0.6573	0.6886	0.7199	0.7512	0.7825
	mtDNA	6.667	5.019	6.167	11.082	16.343	22.96	31.475	43.679	60.035	88.926	145.507	257.513	414.563	622.907	859.63	1108.81	1257.88	1278.99	1124.97	881.082	606.88	384.472	236.45	144.922	78.81	35.278
	Mic60	37	59.984	83.75	109.699	144.396	183.533	220.438	249.055	272.438	289.717	294.858	282.708	250.342	203.036	153.956	109.533	73.127	44.773	29.622	27.241	35.453	48.556	63.709	80.833	110.798	159.056
	28
	Position(μm)	0	0.0313	0.0626	0.0939	0.1252	0.1565	0.1878	0.2191	0.2504	0.2817	0.313	0.3443	0.3756	0.4069	0.4382	0.4695	0.5008
	mtDNA	14	27.898	56.831	94.409	134.289	175.686	238.809	368.34	567.406	804.798	953.033	919.167	713.805	421.508	194.036	62.118	15.137
	Mic60	63	68.679	76.92	90.498	116.694	152.722	186.048	200.925	187.844	154.714	119.539	100.585	96.337	95.745	96.98	111.202	140.957
	29
	Position(μm)	0	0.0313	0.0626	0.0939	0.1252	0.1565	0.1878	0.2191	0.2504	0.2817	0.313	0.3443	0.3756	0.4069	0.4382	0.4695	0.5008
	mtDNA	13	9.023	6.286	6.572	19.36	82.471	247.82	518.562	804.139	971.094	954.283	796.923	605.016	454.366	356.123	280.708	202.412
	Mic60	143	206.211	300.02	431.965	573.176	664.094	658.462	554.872	413.233	308.27	276.146	291.727	302.006	282.321	256.091	266.15	331.2
	30
	Position(μm)	0	0.0313	0.0626	0.0939	0.1252	0.1565	0.1878	0.2191	0.2504	0.2817	0.313	0.3443	0.3756	0.4069	0.4382	0.4695	0.5008	0.5321	0.5634	0.5947	0.626	0.6573	0.6886	0.7199	0.7512
	mtDNA	5.222	10.881	16.514	18.875	18.593	16.981	15.014	13.081	12	13.382	21.831	56.514	150.75	323.531	544.312	740.83	848.444	848.325	759.882	610.8	430.083	253.802	118.72	43.29	16.444
	Mic60	116.222	168.093	232.521	281.99	308.241	324.88	350.521	389.428	423.778	426.535	383.046	302.516	210.667	132.794	80.569	50.257	32.704	22.523	18.312	20.391	30.722	56.729	112.139	204.337	327.556
	31
	Position(μm)	0	0.0313	0.0626	0.0939	0.1252	0.1565	0.1878	0.2191	0.2504	0.2817	0.313	0.3443	0.3756	0.4069	0.4382	0.4695	0.5008	0.5321	0.5634	0.5947	0.626	0.6573	0.6886
	mtDNA	32	32.258	31.798	30.273	27.323	23.571	26.727	43.056	74.818	127.409	218.586	370.889	579.818	759.247	857.646	793.636	639.737	442.646	285.909	198.04	145.687	108.955	71.111
	Mic60	75	106.707	144.505	184.682	224.152	261.49	291.455	299.909	285.384	257.455	220.293	185	154.273	118.687	79.04	53.864	54.99	89.742	147	198.985	228.444	250.455	281.889
	32
	Position(μm)	0	0.0313	0.0626	0.0939	0.1252	0.1565	0.1878	0.2191	0.2504	0.2817	0.313	0.3443	0.3756	0.4069	0.4382	0.4695	0.5008	0.5321	0.5634	0.5947	0.626	0.6573	0.6886
	mtDNA	107	80.62	48.983	29.647	21.739	16.904	16.025	20.688	40.326	97.783	231.844	450.5	692.81	856.511	875.229	766.762	608.8	471.129	375.107	302.266	228.74	154.314	88.333
	Mic60	47	82.073	125.701	168.242	196.822	220.587	266.926	357.193	477.537	577.085	601.777	536.194	420.438	320.503	277.933	283.417	294.948	283.854	261.347	264.609	326.179	435.669	562.889
	sup Fig.9b
	1
	Position(μm)	0	0.0313	0.0626	0.0939	0.1252	0.1565	0.1878	0.2191	0.2504	0.2817	0.313	0.3443	0.3756	0.4069	0.4382	0.4695	0.5008	0.5321	0.5634	0.5947	0.626	0.6573	0.6886	0.7199	0.7512	0.7825	0.8138	0.8451	0.8764	0.9077
	Miro1	3.333	1.828	1.007	1.098	2.792	5.682	8.689	12.314	15.296	17.451	16.422	14.325	10.882	9.793	12.702	26.949	58.297	112.437	180.82	254.087	298.239	297.262	243.146	180.488	123.129	77.177	42.943	20.538	13.836	11.111
	Mic60	20.889	18.603	16.787	23.333	43.859	72.259	102.378	130.334	151.144	172.523	186.448	199.447	201.492	203.805	208.036	218.537	228.86	231.64	221.318	202.78	179.985	158.663	136.943	116.255	96.906	79.675	65.458	54.599	44.015	35.222
	2
	Position(μm)	0	0.0313	0.0626	0.0939	0.1252	0.1565	0.1878	0.2191	0.2504	0.2817	0.313	0.3443	0.3756	0.4069	0.4382
	Miro1	6.5	10.25	14.857	22.25	30.143	31.107	32	44.25	81.643	122.75	150.214	142.714	116.786	86.786	65.25
	Mic60	223.5	247.214	283.214	330	381.357	419.929	429.393	413.25	369.429	318.679	274.75	240.786	219.571	210.464	209.5
	3
	Position(μm)	0	0.0313	0.0626	0.0939	0.1252	0.1565	0.1878	0.2191	0.2504	0.2817	0.313	0.3443	0.3756	0.4069	0.4382	0.4695	0.5008	0.5321	0.5634	0.5947	0.626	0.6573	0.6886	0.7199
	Miro1	2	3.406	3.8195	4.1536	4.2221	6.1337	8.6522	10.7618	9.7013	6.2391	5.035	8.9428	17.4102	29.4636	45.3384	64.1843	82.8904	89.2009	82.0709	69.2736	57.6125	50.6919	45.4962	37.75
	Mic60	70.5	98.963	133.169	163.309	190.463	229.215	282.983	342.524	390.587	414.27	420.928	418.758	415.166	404.954	368.86	323.395	276.449	239.767	220.895	214.224	214.659	220.074	226.304	233.75
	4
	Position(μm)	0	0.0313	0.0626	0.0939	0.1252	0.1565	0.1878	0.2191	0.2504	0.2817	0.313	0.3443	0.3756	0.4069	0.4382
	Miro1	26.667	15.363	10.444	15.668	29.986	54.547	81.054	108.396	130.816	133.038	116.483	93.569	70.261	49.357	34
	Mic60	153	179.248	214.097	250.097	283.587	308.58	310.263	294.229	258.408	203.935	151.37	110.81	83.998	68.151	50.75
	5
	Position(μm)	0	0.0313	0.0626	0.0939	0.1252	0.1565	0.1878	0.2191	0.2504	0.2817	0.313	0.3443	0.3756	0.4069	0.4382	0.4695	0.5008	0.5321
	Miro1	22.778	21.279	20.949	19.853	18.682	18.846	24.47	40.893	70.463	107.851	136.586	141.216	117.103	76.705	39.935	19.591	12.921	9.75
	Mic60	241.556	274.858	306.234	330.108	344.356	347.199	339.627	325.794	309.659	293.448	273.428	251.677	228.413	206.031	188.479	178.924	178.647	183
	6
	Position(μm)	0	0.0313	0.0626	0.0939	0.1252	0.1565	0.1878	0.2191	0.2504	0.2817	0.313	0.3443	0.3756	0.4069
	Miro1	15.333	22.308	29.256	30.019	30.194	47.583	87.853	129.594	150.583	139.577	115.835	87.288	66.314	49.167
	Mic60	284.5	329.16	379.314	414.237	419.432	390.321	340.064	288.169	246.135	217.904	206.111	205.551	211.359	221.889
	7
	Position(μm)	0	0.0313	0.0626	0.0939	0.1252	0.1565	0.1878	0.2191	0.2504	0.2817	0.313	0.3443	0.3756	0.4069	0.4382	0.4695	0.5008	0.5321	0.5634	0.5947	0.626
	Miro1	3	6.001	11.607	21.165	38.111	63.292	98.413	146.822	208.413	262.298	299.833	299.818	256.773	201.268	142.14	97.375	65.36	41.037	21.553	13.386	10.333
	Mic60	88	127.161	196.58	309.58	440.351	545.208	573.187	513.783	380.747	248.66	161.444	138.193	152.987	162.955	154.933	142.792	137.062	139.662	140.887	138.217	132.667
	8
	Position(μm)	0	0.0313	0.0626	0.0939	0.1252	0.1565	0.1878	0.2191	0.2504	0.2817	0.313	0.3443	0.3756	0.4069	0.4382	0.4695	0.5008	0.5321	0.5634	0.5947
	Miro1	11	7.772	5.074	4.075	7.227	15.652	31.842	54.4	86.889	128.808	178.783	224.705	246.872	242.852	211.426	164.077	125.099	97.627	73.731	52.556
	Mic60	207.556	253.536	301.618	339.895	367.084	395.335	425.05	455.972	468.175	451.544	402.108	326.56	262.541	224.539	223.207	245.204	254.386	241.51	206.505	167.889
	9
	Position(μm)	0	0.0313	0.0626	0.0939	0.1252	0.1565	0.1878	0.2191	0.2504	0.2817	0.313	0.3443	0.3756	0.4069	0.4382	0.4695	0.5008	0.5321	0.5634	0.5947	0.626	0.6573	0.6886	0.7199	0.7512	0.7825	0.8138	0.8451	0.8764	0.9077	0.939	0.9703	1.0016	1.0329	1.0642	1.0955	1.1268
	Miro1	9	9.281	8.167	5.656	3.833	3.156	3.75	4.458	4.833	6.562	9.167	10.323	8.5	5.99	5.417	7.312	8.667	9.812	18.25	45.948	99.333	167.531	231.333	269.271	292	303.469	302	275.344	226.333	162.448	98	47.667	18	4.469	2.167	8.167	18.5
	Mic60	105	135.865	165.583	181.406	186.667	197.125	233	305.167	389.333	453.062	475.667	462.156	439.75	433.125	449.417	475.719	483	457.062	399.75	333.792	275	232	203.667	187.094	169	149.708	134.833	126.906	120	110.51	97.5	88.49	84.667	85.75	88.25	89.823	82.5
	10
	Position(μm)	0	0.0313	0.0626	0.0939	0.1252	0.1565	0.1878	0.2191	0.2504	0.2817	0.313	0.3443
	Miro1	3	4.0682	6.1364	11.0114	24.4091	48.5909	77.1364	96.3636	94.0455	70.5795	40.25	18.75
	Mic60	278	317.5	361.273	396.75	414	406.67	374.75	326.466	277	240.545	220.045	208.125
	11
	Position(μm)	0	0.0313	0.0626	0.0939	0.1252	0.1565	0.1878	0.2191	0.2504	0.2817
	mtDNA	6.75	10.8333	16.213	25.8542	38.6574	48.7083	50.0417	41.6597	31.3056	23.3125
	Mic60	261.5	334.475	386.264	405.438	378.778	334.264	300.792	286.498	283.889	279.75
	12
	Position(μm)	0	0.0313	0.0626	0.0939	0.1252	0.1565	0.1878	0.2191	0.2504	0.2817	0.313	0.3443
	Miro1	3.833	5.006	8.971	18.211	37.058	65.518	98.85	117.47	106.449	80.12	48.34	26.833
	Mic60	55.5	71.844	89.499	110.214	133.039	149.165	156.277	154.624	145.258	133.989	128.626	141.444
	13
	Position(μm)	0	0.0313	0.0626	0.0939	0.1252	0.1565	0.1878	0.2191	0.2504	0.2817
	Miro1	9.7778	17.3004	35.0919	61.4198	90.2716	106.591	99.6049	74.6598	45.0247	24
	Mic60	62.2222	78.8121	88.6557	92.5802	103	122.265	134.086	128.673	105.981	86
	14
	Position(μm)	0	0.0313	0.0626	0.0939	0.1252	0.1565	0.1878	0.2191	0.2504	0.2817	0.313	0.3443	0.3756	0.4069	0.4382	0.4695
	Miro1	9.5	9.2544	6.8667	4.1	4	6.6389	11.6	18.5033	25.4389	30.95	34.2778	35.9211	35.88	32.0322	25.0544	16.5
	Mic60	158	173.631	176.661	173.74	175.286	184.611	189.09	179.526	156.27	126.47	99.139	82.676	79.1	81.932	87.563	99
	15
	Position(μm)	0	0.0313	0.0626	0.0939	0.1252	0.1565	0.1878	0.2191	0.2504	0.2817	0.313	0.3443	0.3756	0.4069	0.4382
	Miro1	2	1	1	3	10	27	55	88	112	114	92	59	30	16	11
	Mic60	166	163	169	186	203	206	186	151	116	92	83	83	83	76	58
	16
	Position(μm)	0	0.0313	0.0626	0.0939	0.1252	0.1565	0.1878	0.2191	0.2504	0.2817	0.313	0.3443	0.3756	0.4069	0.4382	0.4695	0.5008	0.5321	0.5634	0.5947	0.626	0.6573	0.6886	0.7199	0.7512	0.7825
	Miro1	3	5.21	7	7	7	6.395	5.669	6.366	9.817	15.985	24.44	37.417	62.871	102.911	144.289	165.575	156.771	131.768	94.286	62.914	39.96	23.367	11.826	3.984	1.311	2.312
	Mic60	112	130.79	146.678	166.334	192.001	219.633	241.886	261.492	274.386	278.605	272.92	249.954	215.298	167.35	112.598	65.662	44.222	49.651	88.769	146.772	193.92	203.741	174.498	113.405	53.165	19.812
	17
	Position(μm)	0	0.0313	0.0626	0.0939	0.1252	0.1565	0.1878	0.2191	0.2504	0.2817	0.313	0.3443	0.3756	0.4069	0.4382	0.4695
	Miro1	6.25	9.475	13.0417	15.925	20.1333	25.4167	31.125	38.0333	44.1667	44.2	41.5833	35.0792	27	20.975	15.6917	11.5
	Mic60	75.25	90.321	120	157.613	189.083	198.292	184.55	160.129	131.383	115.5	114.417	125.133	138.65	145.433	149.833	156.375
	18
	Position(μm)	0	0.0313	0.0626	0.0939	0.1252	0.1565	0.1878	0.2191	0.2504	0.2817	0.313	0.3443	0.3756	0.4069	0.4382	0.4695
	Miro1	3.75	4.067	7.317	15	23.417	27.333	30.45	44.133	72.667	99	104.167	82.667	49.8	24.667	14.85	12
	Mic60	168.5	211.133	271.333	330.1	369.583	386.333	389.1	382.8	363.45	317.6	244.083	157.833	84.45	53.533	69.25	108
	19
	Position(μm)	0	0.0313	0.0626	0.0939	0.1252	0.1565	0.1878	0.2191	0.2504	0.2817	0.313	0.3443	0.3756	0.4069	0.4382	0.4695	0.5008	0.5321	0.5634
	Miro1	6.5	8.571	15.247	21.986	26.599	26.338	23.444	20.627	23.645	40.375	72.568	103.327	108.917	90.31	59.401	34.486	25.682	30.833	37
	Mic60	196.75	230.974	289.333	352.056	408.136	424.498	414.389	377.667	331.401	288.125	246.136	214.106	193.083	185.816	185.617	187.681	191.627	209.36	252
	20
	Position(μm)	0	0.0313	0.0626	0.0939	0.1252	0.1565	0.1878	0.2191	0.2504	0.2817	0.313	0.3443	0.3756
	Miro1	6.8333	8.4688	10.9167	13.0312	16.8611	26.0174	44.8333	70.5556	91.5556	94.5729	77.3333	51.4514	34.25
	Mic60	218.833	287.972	352.222	402.438	435.389	444.521	424.583	372.142	308.889	257.812	243.167	280.826	341.75
	21
	Position(μm)	0	0.0313	0.0626	0.0939	0.1252	0.1565	0.1878
	Miro1	15.6667	32.5556	51.5556	56.0833	42.7778	23.8241	9.5
	Mic60	252.667	293.778	288.352	238.333	197.389	189.315	209
	22
	Position(μm)	0	0.0313	0.0626	0.0939	0.1252	0.1565	0.1878	0.2191	0.2504	0.2817	0.313	0.3443	0.3756	0.4069	0.4382	0.4695	0.5008	0.5321	0.5634
	Miro1	10.3889	17.4877	23.5185	25	27.0741	40.7315	67.8889	91.608	96.9444	82.8056	60.8025	44.5278	32.5	23.1636	14.3457	9.1944	6.6667	4.3889	3.1111
	Mic60	75.833	120.611	197.901	274.75	312.019	305.04	272.778	243.281	227.784	224.972	227.679	239.336	256.5	259.491	236.963	202.722	189.981	211.065	259.889
	23
	Position(μm)	0	0.0313	0.0626	0.0939	0.1252	0.1565	0.1878	0.2191	0.2504	0.2817	0.313	0.3443	0.3756	0.4069	0.4382	0.4695
	Miro1	2.75	2.2	3.83	9.105	16.173	21.917	27.52	40.175	64.135	90.46	102.75	91.827	64.71	37.427	20.27	12.375
	Mic60	98.5	145.187	214.173	290.895	352.322	385.083	390.13	380.978	363.483	330.55	272.583	194.707	117.49	69.143	63.67	91
	24
	Position(μm)	0	0.0313	0.0626	0.0939	0.1252	0.1565	0.1878	0.2191	0.2504	0.2817	0.313	0.3443	0.3756	0.4069	0.4382	0.4695	0.5008	0.5321	0.5634	0.5947	0.626	0.6573	0.6886	0.7199	0.7512	0.7825	0.8138	0.8451
	Miro1	11.75	9.896	10.153	12.395	15.899	18.896	21.151	22.519	23	20.778	16.778	14.819	19.333	27.778	34.278	43.444	64.057	99.612	139.222	160.506	156.547	128.519	91.542	64.776	47.278	33.403	20.636	10
	Mic60	316.5	317.778	305.884	301.556	320.409	364.601	425.664	487.56	531.956	549.667	550.984	541.208	526.485	505.52	471.845	425.111	360	287.77	230.75	200.602	192.765	199.815	202.576	189.06	167.225	150.236	147.247	161
	25
	Position(μm)	0	0.0313	0.0626	0.0939	0.1252	0.1565	0.1878	0.2191	0.2504	0.2817	0.313
	Miro1	9.4444	8.3344	11.0267	22.6256	42.3467	60.4167	69.2889	58.0156	36.88	18.6644	8.5556
	Mic60	229.667	258.727	282.573	288.51	274.293	238.417	191.813	155.106	142.893	161.873	202.889
	26
	Position(μm)	0	0.0313	0.0626	0.0939	0.1252	0.1565	0.1878	0.2191	0.2504	0.2817	0.313	0.3443	0.3756	0.4069	0.4382	0.4695	0.5008
	Miro1	9.583	6.046	5.003	7.546	10.444	12.541	21.5	46.394	86.458	128.6	155.67	156.374	139.625	105.57	71.349	42.025	26.278
	Mic60	200.5	227.606	246.799	261.745	272.069	282.326	291.25	292.283	278.653	252.974	220.036	188.928	169.5	169.916	189.458	218.207	242.444
	27
	Position(μm)	0	0.0313	0.0626	0.0939	0.1252	0.1565	0.1878	0.2191	0.2504	0.2817	0.313	0.3443	0.3756	0.4069	0.4382	0.4695	0.5008	0.5321	0.5634	0.5947	0.626	0.6573
	Miro1	10.7778	9.1988	7.9803	9.9955	12.641	15.6629	18.5714	23.2963	30.2918	40.6395	49.9327	56.619	59.4989	59.4686	53.963	45.7755	34.1602	21.7309	14.2018	10.9048	10.9524	10.3333
	Mic60	187.556	216.439	252.681	277.909	293.703	311.68	344.544	391.148	428.887	442.077	431.376	418.774	412.444	402.646	367.704	320.517	271.955	242.596	229.846	219.444	199.681	177.333
	28
	Position(μm)	0	0.0313	0.0626	0.0939	0.1252	0.1565	0.1878	0.2191	0.2504	0.2817	0.313	0.3443	0.3756	0.4069	0.4382	0.4695	0.5008	0.5321	0.5634	0.5947	0.626
	Miro1	4.556	3.75	3.91	9.862	22.529	38.562	56.54	78.252	109.12	143.351	171.222	180.185	171.756	148.58	120.61	89.493	62.013	39.513	23.704	12.751	5
	Mic60	123.444	128.931	163.3	218.771	276.693	318.125	329.453	312.563	279.76	247.567	216.833	183.69	133.982	81.402	40.06	23.236	41.56	81.2	130.202	179.568	221
	29
	Position(μm)	0	0.0313	0.0626	0.0939	0.1252	0.1565	0.1878	0.2191	0.2504	0.2817	0.313	0.3443	0.3756	0.4069	0.4382	0.4695	0.5008	0.5321	0.5634	0.5947	0.626	0.6573	0.6886	0.7199	0.7512
	Miro1	3.625	3.8535	4.0586	3.7783	3.5469	3.5752	3.2148	3.8438	6.5	12.1514	18.3242	25.7871	39.2656	58.4971	79.0742	89.8955	90.6875	84.0146	76.9922	70.373	59.4688	43.6377	25.6602	14.2451	8.5
	Mic60	65	77.47	91.508	112.72	149.422	200.217	261.98	309.849	348	350.005	335.383	299.924	252.156	198.148	143.203	99.807	74.5	67.469	71.145	85.716	112.266	141.107	158.836	149.902	118.5
	30
	Position(μm)	0	0.0313	0.0626	0.0939	0.1252	0.1565	0.1878	0.2191	0.2504	0.2817	0.313	0.3443	0.3756	0.4069	0.4382	0.4695	0.5008	0.5321	0.5634
	Miro1	4	5.091	5.944	7.847	10.5	14.625	20.944	30.892	48.691	75.125	104.012	111.057	101.944	73.807	44.275	27.153	21.16	17.647	12.5
	Mic60	200	233.642	254.108	264.958	268.562	277.742	277.917	272.282	251.63	219.625	179.475	142.156	112.833	98.449	100.698	116.375	131.728	147.599	156.75
	sup Fig.9d
	MDT frequency of the control and Mic60 RNAi cells.
		Control	Mic60 siRNA
	cell1	4.5	3.5
	cell2	6.5	1
	cell3	3.5	2.5
	cell4	3	1.5
	cell5	3.5	1.5
	cell6	2	2
	cell7	3.5	1
	cell8	6	0
	cell9	4	0.5
	cell10	3	0.5
	mean	3.95	1.4
	SEM	0.4375	0.3317
	P value	0.0002

[truncated: 1 more sheets: Western blots]
